# Supplementary material for: Interaction between maternal immune activation and peripubertal stress in rats: impact on cocaine addiction-like behaviour, morphofunctional brain parameters and striatal transcriptome
Source: Transl Psychiatry. 2023 Mar 8;13:84. doi: 10.1038/s41398-023-02378-6 (PMC9995324; doi:10.1038/s41398-023-02378-6)
Supplement: Supplementary file 2 — Supplemental Table 3 [file 41398_2023_2378_MOESM2_ESM.xlsx]

## Sheet: Enrichment
GroupID	Category	Term	Description	LogP	Log(q-value)	InTerm_InList	Genes	Symbols
1_Summary	GO Biological Processes	GO:0035082	axoneme assembly	-9.8087	-5.54568	8/83	116557,171339,291340,308594,314416,361818,366347,100359753,29718,308794,304984,316242,685646,25626,114592,171409,361415,171049	Foxj1,Dnah1,Spag6,Odad1,Ak7,Rsph1,Cfap206,Dnaaf3,Kcnj10,Cfap161,Cfap45,Tcte1,Ropn1l,Krt8,Aurkb,Tnnt1,Dynlrb2,Folr1
1_Member	GO Biological Processes	GO:0035082	axoneme assembly	-9.8087	-5.54568	8/83	116557,171339,291340,308594,314416,361818,366347,100359753	Foxj1,Dnah1,Spag6,Odad1,Ak7,Rsph1,Cfap206,Dnaaf3
1_Member	GO Biological Processes	GO:0001578	microtubule bundle formation	-8.63529	-4.6733	8/116	116557,171339,291340,308594,314416,361818,366347,100359753	Foxj1,Dnah1,Spag6,Odad1,Ak7,Rsph1,Cfap206,Dnaaf3
1_Member	GO Biological Processes	GO:0060271	cilium assembly	-7.64243	-3.85654	10/300	29718,116557,171339,291340,308594,308794,314416,361818,366347,100359753	Kcnj10,Foxj1,Dnah1,Spag6,Odad1,Cfap161,Ak7,Rsph1,Cfap206,Dnaaf3
1_Member	GO Biological Processes	GO:0003341	cilium movement	-7.28836	-3.63952	8/172	171339,291340,304984,308594,314416,316242,366347,685646	Dnah1,Spag6,Cfap45,Odad1,Ak7,Tcte1,Cfap206,Ropn1l
1_Member	GO Biological Processes	GO:0044782	cilium organization	-7.20357	-3.63952	10/334	29718,116557,171339,291340,308594,308794,314416,361818,366347,100359753	Kcnj10,Foxj1,Dnah1,Spag6,Odad1,Cfap161,Ak7,Rsph1,Cfap206,Dnaaf3
1_Member	GO Biological Processes	GO:0070925	organelle assembly	-6.65318	-3.16832	13/727	25626,29718,114592,116557,171339,171409,291340,308594,308794,314416,361818,366347,100359753	Krt8,Kcnj10,Aurkb,Foxj1,Dnah1,Tnnt1,Spag6,Odad1,Cfap161,Ak7,Rsph1,Cfap206,Dnaaf3
1_Member	GO Biological Processes	GO:0120031	plasma membrane bounded cell projection assembly	-6.51713	-3.0992	10/396	29718,116557,171339,291340,308594,308794,314416,361818,366347,100359753	Kcnj10,Foxj1,Dnah1,Spag6,Odad1,Cfap161,Ak7,Rsph1,Cfap206,Dnaaf3
1_Member	GO Biological Processes	GO:0030031	cell projection assembly	-6.36894	-3.02105	10/411	29718,116557,171339,291340,308594,308794,314416,361818,366347,100359753	Kcnj10,Foxj1,Dnah1,Spag6,Odad1,Cfap161,Ak7,Rsph1,Cfap206,Dnaaf3
1_Member	GO Biological Processes	GO:0007017	microtubule-based process	-6.32983	-3.02105	13/776	114592,116557,171339,291340,304984,308594,314416,316242,361415,361818,366347,685646,100359753	Aurkb,Foxj1,Dnah1,Spag6,Cfap45,Odad1,Ak7,Tcte1,Dynlrb2,Rsph1,Cfap206,Ropn1l,Dnaaf3
1_Member	GO Biological Processes	GO:0044458	motile cilium assembly	-6.03432	-2.7713	5/58	116557,171339,291340,366347,100359753	Foxj1,Dnah1,Spag6,Cfap206,Dnaaf3
1_Member	GO Biological Processes	GO:0007018	microtubule-based movement	-5.78176	-2.56013	9/368	171339,291340,304984,308594,314416,316242,361415,366347,685646	Dnah1,Spag6,Cfap45,Odad1,Ak7,Tcte1,Dynlrb2,Cfap206,Ropn1l
1_Member	GO Biological Processes	GO:0030317	flagellated sperm motility	-5.707	-2.55792	6/122	171339,291340,304984,316242,366347,685646	Dnah1,Spag6,Cfap45,Tcte1,Cfap206,Ropn1l
1_Member	GO Biological Processes	GO:0097722	sperm motility	-5.707	-2.55792	6/122	171339,291340,304984,316242,366347,685646	Dnah1,Spag6,Cfap45,Tcte1,Cfap206,Ropn1l
1_Member	GO Biological Processes	GO:0060294	cilium movement involved in cell motility	-5.56578	-2.44889	6/129	171339,291340,304984,316242,366347,685646	Dnah1,Spag6,Cfap45,Tcte1,Cfap206,Ropn1l
1_Member	GO Biological Processes	GO:0001539	cilium or flagellum-dependent cell motility	-5.41413	-2.35523	6/137	171339,291340,304984,316242,366347,685646	Dnah1,Spag6,Cfap45,Tcte1,Cfap206,Ropn1l
1_Member	GO Biological Processes	GO:0060285	cilium-dependent cell motility	-5.41413	-2.35523	6/137	171339,291340,304984,316242,366347,685646	Dnah1,Spag6,Cfap45,Tcte1,Cfap206,Ropn1l
1_Member	GO Biological Processes	GO:0003351	epithelial cilium movement involved in extracellular fluid movement	-5.04417	-2.0116	4/43	171339,291340,304984,314416	Dnah1,Spag6,Cfap45,Ak7
1_Member	GO Biological Processes	GO:0006858	extracellular transport	-4.92581	-1.95275	4/46	171339,291340,304984,314416	Dnah1,Spag6,Cfap45,Ak7
1_Member	GO Biological Processes	GO:0000226	microtubule cytoskeleton organization	-4.59884	-1.70057	9/516	114592,116557,171339,291340,308594,314416,361818,366347,100359753	Aurkb,Foxj1,Dnah1,Spag6,Odad1,Ak7,Rsph1,Cfap206,Dnaaf3
1_Member	GO Biological Processes	GO:0007288	sperm axoneme assembly	-4.06877	-1.20369	3/28	171339,291340,366347	Dnah1,Spag6,Cfap206
1_Member	GO Biological Processes	GO:0120316	sperm flagellum assembly	-4.02229	-1.17424	3/29	171339,291340,366347	Dnah1,Spag6,Cfap206
1_Member	GO Biological Processes	GO:0007286	spermatid development	-3.43478	-0.653718	5/200	171339,291340,361818,366347,685646	Dnah1,Spag6,Rsph1,Cfap206,Ropn1l
1_Member	GO Biological Processes	GO:0048515	spermatid differentiation	-3.35684	-0.61233	5/208	171339,291340,361818,366347,685646	Dnah1,Spag6,Rsph1,Cfap206,Ropn1l
1_Member	GO Biological Processes	GO:0022412	cellular process involved in reproduction in multicellular organism	-2.65934	-0.0297904	6/438	171049,171339,291340,361818,366347,685646	Folr1,Dnah1,Spag6,Rsph1,Cfap206,Ropn1l
1_Member	GO Biological Processes	GO:0007283	spermatogenesis	-2.59081	0	7/611	116557,171339,291340,314416,361818,366347,685646	Foxj1,Dnah1,Spag6,Ak7,Rsph1,Cfap206,Ropn1l
1_Member	GO Biological Processes	GO:0007281	germ cell development	-2.54432	0	5/317	171339,291340,361818,366347,685646	Dnah1,Spag6,Rsph1,Cfap206,Ropn1l
1_Member	GO Biological Processes	GO:0048232	male gamete generation	-2.5091	0	7/632	116557,171339,291340,314416,361818,366347,685646	Foxj1,Dnah1,Spag6,Ak7,Rsph1,Cfap206,Ropn1l
1_Member	GO Biological Processes	GO:0099111	microtubule-based transport	-2.49513	0	4/198	171339,291340,304984,314416	Dnah1,Spag6,Cfap45,Ak7
1_Member	GO Biological Processes	GO:0007276	gamete generation	-2.03863	0	7/773	116557,171339,291340,314416,361818,366347,685646	Foxj1,Dnah1,Spag6,Ak7,Rsph1,Cfap206,Ropn1l
2_Summary	GO Biological Processes	GO:0007389	pattern specification process	-4.957	-1.95275	9/465	24232,59323,81710,116557,171049,304984,311071,362342,100359753	C3,Erbb4,Msx1,Foxj1,Folr1,Cfap45,Zeb2,Hipk2,Dnaaf3
2_Member	GO Biological Processes	GO:0007389	pattern specification process	-4.957	-1.95275	9/465	24232,59323,81710,116557,171049,304984,311071,362342,100359753	C3,Erbb4,Msx1,Foxj1,Folr1,Cfap45,Zeb2,Hipk2,Dnaaf3
2_Member	GO Biological Processes	GO:0001755	neural crest cell migration	-3.05908	-0.408848	3/61	59323,171049,311071	Erbb4,Folr1,Zeb2
2_Member	GO Biological Processes	GO:0048762	mesenchymal cell differentiation	-2.74404	-0.104273	4/169	59323,81710,171049,311071	Erbb4,Msx1,Folr1,Zeb2
2_Member	GO Biological Processes	GO:0014032	neural crest cell development	-2.62875	-0.00918398	3/86	59323,171049,311071	Erbb4,Folr1,Zeb2
2_Member	GO Biological Processes	GO:0048863	stem cell differentiation	-2.58441	0	4/187	59323,81710,171049,311071	Erbb4,Msx1,Folr1,Zeb2
2_Member	GO Biological Processes	GO:0014031	mesenchymal cell development	-2.54551	0	3/92	59323,171049,311071	Erbb4,Folr1,Zeb2
2_Member	GO Biological Processes	GO:0048864	stem cell development	-2.54551	0	3/92	59323,171049,311071	Erbb4,Folr1,Zeb2
2_Member	GO Biological Processes	GO:0014033	neural crest cell differentiation	-2.49322	0	3/96	59323,171049,311071	Erbb4,Folr1,Zeb2
2_Member	GO Biological Processes	GO:0003002	regionalization	-2.3249	0	5/357	24232,81710,116557,311071,362342	C3,Msx1,Foxj1,Zeb2,Hipk2
2_Member	GO Biological Processes	GO:0060485	mesenchyme development	-2.24468	0	4/233	59323,81710,171049,311071	Erbb4,Msx1,Folr1,Zeb2
2_Member	GO Biological Processes	GO:0017015	regulation of transforming growth factor beta receptor signaling pathway	-2.1926	0	3/123	171049,311071,362342	Folr1,Zeb2,Hipk2
2_Member	GO Biological Processes	GO:0090100	positive regulation of transmembrane receptor protein serine/threonine kinase signaling pathway	-2.1926	0	3/123	81710,311071,362342	Msx1,Zeb2,Hipk2
2_Member	GO Biological Processes	GO:1903844	regulation of cellular response to transforming growth factor beta stimulus	-2.16376	0	3/126	171049,311071,362342	Folr1,Zeb2,Hipk2
2_Member	GO Biological Processes	GO:0090092	regulation of transmembrane receptor protein serine/threonine kinase signaling pathway	-2.09099	0	4/258	81710,171049,311071,362342	Msx1,Folr1,Zeb2,Hipk2
3_Summary	GO Biological Processes	GO:0007626	locomotory behavior	-4.91474	-1.95275	7/254	29238,29718,81574,83839,312912,362342,365871,24409,64356	Drd3,Kcnj10,Scn1a,Calb1,Prex2,Hipk2,Ciart,Grin2a,Nrgn
3_Member	GO Biological Processes	GO:0007626	locomotory behavior	-4.91474	-1.95275	7/254	29238,29718,81574,83839,312912,362342,365871	Drd3,Kcnj10,Scn1a,Calb1,Prex2,Hipk2,Ciart
3_Member	GO Biological Processes	GO:0030534	adult behavior	-3.53724	-0.721376	5/190	29238,29718,81574,312912,362342	Drd3,Kcnj10,Scn1a,Prex2,Hipk2
3_Member	GO Biological Processes	GO:0007610	behavior	-3.43074	-0.653718	9/735	24409,29238,29718,64356,81574,83839,312912,362342,365871	Grin2a,Drd3,Kcnj10,Nrgn,Scn1a,Calb1,Prex2,Hipk2,Ciart
3_Member	GO Biological Processes	GO:0008344	adult locomotory behavior	-3.42538	-0.653718	4/111	29718,81574,312912,362342	Kcnj10,Scn1a,Prex2,Hipk2
3_Member	GO Biological Processes	GO:0007628	adult walking behavior	-3.39214	-0.634274	3/47	29718,81574,362342	Kcnj10,Scn1a,Hipk2
3_Member	GO Biological Processes	GO:0090659	walking behavior	-3.31264	-0.581096	3/50	29718,81574,362342	Kcnj10,Scn1a,Hipk2
4_Summary	GO Biological Processes	GO:0050905	neuromuscular process	-4.61538	-1.70057	6/189	24409,29238,29248,81574,171409,362342	Grin2a,Drd3,Tnni3,Scn1a,Tnnt1,Hipk2
4_Member	GO Biological Processes	GO:0050905	neuromuscular process	-4.61538	-1.70057	6/189	24409,29238,29248,81574,171409,362342	Grin2a,Drd3,Tnni3,Scn1a,Tnnt1,Hipk2
4_Member	GO Biological Processes	GO:0050879	multicellular organismal movement	-4.58338	-1.70057	4/56	29238,29248,171409,362342	Drd3,Tnni3,Tnnt1,Hipk2
4_Member	GO Biological Processes	GO:0050881	musculoskeletal movement	-4.58338	-1.70057	4/56	29238,29248,171409,362342	Drd3,Tnni3,Tnnt1,Hipk2
4_Member	GO Biological Processes	GO:0006941	striated muscle contraction	-2.23229	0	3/119	29248,81574,171409	Tnni3,Scn1a,Tnnt1
5_Summary	GO Biological Processes	GO:0070286	axonemal dynein complex assembly	-3.81279	-0.981134	3/34	171339,308594,100359753	Dnah1,Odad1,Dnaaf3
5_Member	GO Biological Processes	GO:0070286	axonemal dynein complex assembly	-3.81279	-0.981134	3/34	171339,308594,100359753	Dnah1,Odad1,Dnaaf3
6_Summary	GO Biological Processes	GO:0007368	determination of left/right symmetry	-3.19141	-0.472459	4/128	116557,171049,304984,100359753	Foxj1,Folr1,Cfap45,Dnaaf3
6_Member	GO Biological Processes	GO:0007368	determination of left/right symmetry	-3.19141	-0.472459	4/128	116557,171049,304984,100359753	Foxj1,Folr1,Cfap45,Dnaaf3
6_Member	GO Biological Processes	GO:0009855	determination of bilateral symmetry	-3.12899	-0.435776	4/133	116557,171049,304984,100359753	Foxj1,Folr1,Cfap45,Dnaaf3
6_Member	GO Biological Processes	GO:0009799	specification of symmetry	-3.11682	-0.435776	4/134	116557,171049,304984,100359753	Foxj1,Folr1,Cfap45,Dnaaf3
7_Summary	GO Biological Processes	GO:1900271	regulation of long-term synaptic potentiation	-3.16776	-0.461042	3/56	64356,83839,361018,24409,29238,29718,56768,59323,24232,81574,363972	Nrgn,Calb1,Fam107a,Grin2a,Drd3,Kcnj10,Pclo,Erbb4,C3,Scn1a,Dpp10
7_Member	GO Biological Processes	GO:1900271	regulation of long-term synaptic potentiation	-3.16776	-0.461042	3/56	64356,83839,361018	Nrgn,Calb1,Fam107a
7_Member	GO Biological Processes	GO:0050804	modulation of chemical synaptic transmission	-3.10107	-0.435776	8/651	24409,29238,29718,56768,59323,64356,83839,361018	Grin2a,Drd3,Kcnj10,Pclo,Erbb4,Nrgn,Calb1,Fam107a
7_Member	GO Biological Processes	GO:0099177	regulation of trans-synaptic signaling	-3.09674	-0.435776	8/652	24409,29238,29718,56768,59323,64356,83839,361018	Grin2a,Drd3,Kcnj10,Pclo,Erbb4,Nrgn,Calb1,Fam107a
7_Member	GO Biological Processes	GO:0034762	regulation of transmembrane transport	-2.59479	0	7/610	24232,24409,29238,29718,59323,81574,363972	C3,Grin2a,Drd3,Kcnj10,Erbb4,Scn1a,Dpp10
7_Member	GO Biological Processes	GO:0048167	regulation of synaptic plasticity	-2.37691	0	5/347	24409,29718,64356,83839,361018	Grin2a,Kcnj10,Nrgn,Calb1,Fam107a
7_Member	GO Biological Processes	GO:0050890	cognition	-2.19749	0	5/383	24409,29238,64356,83839,361018	Grin2a,Drd3,Nrgn,Calb1,Fam107a
7_Member	GO Biological Processes	GO:0008306	associative learning	-2.16376	0	3/126	24409,29238,64356	Grin2a,Drd3,Nrgn
7_Member	KEGG Pathway	rno04728	Dopaminergic synapse	-2.10829	0	3/132	24409,29238,81574	Grin2a,Drd3,Scn1a
8_Summary	GO Biological Processes	GO:0060993	kidney morphogenesis	-2.49322	0	3/96	59323,83839,116557	Erbb4,Calb1,Foxj1
8_Member	GO Biological Processes	GO:0060993	kidney morphogenesis	-2.49322	0	3/96	59323,83839,116557	Erbb4,Calb1,Foxj1
9_Summary	GO Biological Processes	GO:0007268	chemical synaptic transmission	-2.24038	0	5/374	24409,25041,29238,56768,60377,29718	Grin2a,P2rx6,Drd3,Pclo,Lin7b,Kcnj10
9_Member	GO Biological Processes	GO:0007268	chemical synaptic transmission	-2.24038	0	5/374	24409,25041,29238,56768,60377	Grin2a,P2rx6,Drd3,Pclo,Lin7b
9_Member	GO Biological Processes	GO:0098916	anterograde trans-synaptic signaling	-2.24038	0	5/374	24409,25041,29238,56768,60377	Grin2a,P2rx6,Drd3,Pclo,Lin7b
9_Member	GO Biological Processes	GO:0099537	trans-synaptic signaling	-2.15126	0	5/393	24409,25041,29238,56768,60377	Grin2a,P2rx6,Drd3,Pclo,Lin7b
9_Member	GO Biological Processes	GO:0006836	neurotransmitter transport	-2.05554	0	3/138	29718,56768,60377	Kcnj10,Pclo,Lin7b
9_Member	GO Biological Processes	GO:0001505	regulation of neurotransmitter levels	-2.01235	0	4/272	29238,29718,56768,60377	Drd3,Kcnj10,Pclo,Lin7b
10_Summary	GO Biological Processes	GO:0051783	regulation of nuclear division	-2.01351	0	3/143	29238,81710,114592	Drd3,Msx1,Aurkb
10_Member	GO Biological Processes	GO:0051783	regulation of nuclear division	-2.01351	0	3/143	29238,81710,114592	Drd3,Msx1,Aurkb
