# Supplementary material for: Interaction between maternal immune activation and peripubertal stress in rats: impact on cocaine addiction-like behaviour, morphofunctional brain parameters and striatal transcriptome
Source: Transl Psychiatry. 2023 Mar 8;13:84. doi: 10.1038/s41398-023-02378-6 (PMC9995324; doi:10.1038/s41398-023-02378-6)
Supplement: Supplementary file 3 — Supplemental Table 4 [file 41398_2023_2378_MOESM3_ESM.xlsx]

## Sheet: Enrichment
GroupID	Category	Term	Description	LogP	Log(q-value)	InTerm_InList	Genes	Symbols
1_Summary	GO Biological Processes	GO:0050890	cognition	-6.1432	-2.1633	10/383	24179,25298,25590,54276,54278,83684,116638,288475,304078,680427	Agt,Cck,Chrna4,Neurod2,Nr4a2,Tpbg,Slc17a7,Nptx2,Cbr3,Tbr1
1_Member	GO Biological Processes	GO:0050890	cognition	-6.1432	-2.1633	10/383	24179,25298,25590,54276,54278,83684,116638,288475,304078,680427	Agt,Cck,Chrna4,Neurod2,Nr4a2,Tpbg,Slc17a7,Nptx2,Cbr3,Tbr1
1_Member	GO Biological Processes	GO:0008306	associative learning	-5.31629	-1.75224	6/126	24179,25298,54276,83684,288475,680427	Agt,Cck,Neurod2,Tpbg,Nptx2,Tbr1
1_Member	GO Biological Processes	GO:0007611	learning or memory	-4.63582	-1.32704	8/343	24179,25298,54276,54278,83684,116638,288475,680427	Agt,Cck,Neurod2,Nr4a2,Tpbg,Slc17a7,Nptx2,Tbr1
1_Member	GO Biological Processes	GO:0007612	learning	-4.21538	-1.06631	6/197	24179,25298,54276,83684,288475,680427	Agt,Cck,Neurod2,Tpbg,Nptx2,Tbr1
1_Member	GO Biological Processes	GO:0007610	behavior	-3.03786	-0.457983	9/735	24179,25298,25590,54276,54278,83684,116638,288475,680427	Agt,Cck,Chrna4,Neurod2,Nr4a2,Tpbg,Slc17a7,Nptx2,Tbr1
1_Member	GO Biological Processes	GO:0007631	feeding behavior	-2.18187	0	3/110	24179,25298,680427	Agt,Cck,Tbr1
2_Summary	GO Biological Processes	GO:0098962	regulation of postsynaptic neurotransmitter receptor activity	-6.12529	-2.1633	4/21	25590,81005,266777,288475,171039,24179,25298,81526,54276,83834,171051,311836,24260,24602,83684,306771,25145	Chrna4,Nptxr,Nptx1,Nptx2,Rph3a,Agt,Cck,Ccn3,Neurod2,Nrn1,Cabp1,Ntng2,Chrm3,Nppa,Tpbg,Tspan17,Cd24
2_Member	GO Biological Processes	GO:0098962	regulation of postsynaptic neurotransmitter receptor activity	-6.12529	-2.1633	4/21	25590,81005,266777,288475	Chrna4,Nptxr,Nptx1,Nptx2
2_Member	GO Biological Processes	GO:0099601	regulation of neurotransmitter receptor activity	-5.39533	-1.75224	5/69	25590,81005,171039,266777,288475	Chrna4,Nptxr,Rph3a,Nptx1,Nptx2
2_Member	GO Biological Processes	GO:0031644	regulation of nervous system process	-5.32723	-1.75224	7/194	24179,25298,25590,81005,81526,266777,288475	Agt,Cck,Chrna4,Nptxr,Ccn3,Nptx1,Nptx2
2_Member	GO Biological Processes	GO:0099633	protein localization to postsynaptic specialization membrane	-4.75649	-1.33856	3/15	81005,266777,288475	Nptxr,Nptx1,Nptx2
2_Member	GO Biological Processes	GO:0099645	neurotransmitter receptor localization to postsynaptic specialization membrane	-4.75649	-1.33856	3/15	81005,266777,288475	Nptxr,Nptx1,Nptx2
2_Member	GO Biological Processes	GO:0010469	regulation of signaling receptor activity	-3.53871	-0.67989	5/168	25590,81005,171039,266777,288475	Chrna4,Nptxr,Rph3a,Nptx1,Nptx2
2_Member	GO Biological Processes	GO:1903539	protein localization to postsynaptic membrane	-3.47935	-0.67989	3/39	81005,266777,288475	Nptxr,Nptx1,Nptx2
2_Member	GO Biological Processes	GO:0062237	protein localization to postsynapse	-3.44656	-0.67989	3/40	81005,266777,288475	Nptxr,Nptx1,Nptx2
2_Member	GO Biological Processes	GO:0050804	modulation of chemical synaptic transmission	-3.41629	-0.67989	9/651	24179,25590,54276,81005,83834,171051,266777,288475,311836	Agt,Chrna4,Neurod2,Nptxr,Nrn1,Cabp1,Nptx1,Nptx2,Ntng2
2_Member	GO Biological Processes	GO:0099177	regulation of trans-synaptic signaling	-3.41143	-0.67989	9/652	24179,25590,54276,81005,83834,171051,266777,288475,311836	Agt,Chrna4,Neurod2,Nptxr,Nrn1,Cabp1,Nptx1,Nptx2,Ntng2
2_Member	GO Biological Processes	GO:0044057	regulation of system process	-3.38245	-0.675734	9/658	24179,24260,24602,25298,25590,81005,81526,266777,288475	Agt,Chrm3,Nppa,Cck,Chrna4,Nptxr,Ccn3,Nptx1,Nptx2
2_Member	GO Biological Processes	GO:0097120	receptor localization to synapse	-3.06178	-0.470855	3/54	81005,266777,288475	Nptxr,Nptx1,Nptx2
2_Member	GO Biological Processes	GO:0099072	regulation of postsynaptic membrane neurotransmitter receptor levels	-2.94964	-0.401446	3/59	81005,266777,288475	Nptxr,Nptx1,Nptx2
2_Member	GO Biological Processes	GO:0035418	protein localization to synapse	-2.80863	-0.293802	3/66	81005,266777,288475	Nptxr,Nptx1,Nptx2
2_Member	GO Biological Processes	GO:1990778	protein localization to cell periphery	-2.70124	-0.26304	5/258	81005,83684,266777,288475,306771	Nptxr,Tpbg,Nptx1,Nptx2,Tspan17
2_Member	GO Biological Processes	GO:1902414	protein localization to cell junction	-2.34611	-0.0362848	3/96	81005,266777,288475	Nptxr,Nptx1,Nptx2
2_Member	GO Biological Processes	GO:0072657	protein localization to membrane	-2.28758	-0.00228245	6/461	25145,81005,83684,266777,288475,306771	Cd24,Nptxr,Tpbg,Nptx1,Nptx2,Tspan17
2_Member	GO Biological Processes	GO:0051668	localization within membrane	-2.01734	0	6/526	25145,81005,83684,266777,288475,306771	Cd24,Nptxr,Tpbg,Nptx1,Nptx2,Tspan17
3_Summary	GO Biological Processes	GO:0021537	telencephalon development	-4.654	-1.32704	8/341	25153,54278,81808,113912,311169,365748,500137,680427,25298,306759	Mas1,Nr4a2,Nr2f1,Rtn4r,Rtn4rl2,Bhlhe22,Neurod6,Tbr1,Cck,Spock1
3_Member	GO Biological Processes	GO:0021537	telencephalon development	-4.654	-1.32704	8/341	25153,54278,81808,113912,311169,365748,500137,680427	Mas1,Nr4a2,Nr2f1,Rtn4r,Rtn4rl2,Bhlhe22,Neurod6,Tbr1
3_Member	GO Biological Processes	GO:0021543	pallium development	-3.76467	-0.780408	6/238	25153,54278,81808,365748,500137,680427	Mas1,Nr4a2,Nr2f1,Bhlhe22,Neurod6,Tbr1
3_Member	GO Biological Processes	GO:0030900	forebrain development	-3.45896	-0.67989	8/507	25153,54278,81808,113912,311169,365748,500137,680427	Mas1,Nr4a2,Nr2f1,Rtn4r,Rtn4rl2,Bhlhe22,Neurod6,Tbr1
3_Member	GO Biological Processes	GO:0001764	neuron migration	-2.76181	-0.27228	4/148	25298,54278,81808,306759	Cck,Nr4a2,Nr2f1,Spock1
3_Member	GO Biological Processes	GO:0021987	cerebral cortex development	-2.71948	-0.269377	4/152	54278,81808,365748,680427	Nr4a2,Nr2f1,Bhlhe22,Tbr1
3_Member	GO Biological Processes	GO:0021953	central nervous system neuron differentiation	-2.21063	0	4/211	54278,306759,365748,680427	Nr4a2,Spock1,Bhlhe22,Tbr1
4_Summary	GO Biological Processes	GO:0022038	corpus callosum development	-4.36296	-1.09994	3/20	113912,311169,365748,24179,25145,81808,306759,311836,680427	Rtn4r,Rtn4rl2,Bhlhe22,Agt,Cd24,Nr2f1,Spock1,Ntng2,Tbr1
4_Member	GO Biological Processes	GO:0022038	corpus callosum development	-4.36296	-1.09994	3/20	113912,311169,365748	Rtn4r,Rtn4rl2,Bhlhe22
4_Member	GO Biological Processes	GO:0010975	regulation of neuron projection development	-3.15328	-0.533716	8/564	24179,25145,81808,113912,306759,311169,311836,680427	Agt,Cd24,Nr2f1,Rtn4r,Spock1,Rtn4rl2,Ntng2,Tbr1
4_Member	GO Biological Processes	GO:0010977	negative regulation of neuron projection development	-2.56183	-0.168037	4/168	81808,113912,306759,311169	Nr2f1,Rtn4r,Spock1,Rtn4rl2
4_Member	GO Biological Processes	GO:0120035	regulation of plasma membrane bounded cell projection organization	-2.34506	-0.0362848	8/759	24179,25145,81808,113912,306759,311169,311836,680427	Agt,Cd24,Nr2f1,Rtn4r,Spock1,Rtn4rl2,Ntng2,Tbr1
4_Member	GO Biological Processes	GO:0031344	regulation of cell projection organization	-2.28772	-0.00228245	8/776	24179,25145,81808,113912,306759,311169,311836,680427	Agt,Cd24,Nr2f1,Rtn4r,Spock1,Rtn4rl2,Ntng2,Tbr1
4_Member	GO Biological Processes	GO:0031345	negative regulation of cell projection organization	-2.1272	0	4/223	81808,113912,306759,311169	Nr2f1,Rtn4r,Spock1,Rtn4rl2
5_Summary	GO Biological Processes	GO:0043269	regulation of ion transport	-4.27472	-1.06631	11/760	24179,24260,24602,25298,25590,25743,50599,116560,171039,171051,192189,25145,83684,116638	Agt,Chrm3,Nppa,Cck,Chrna4,Kcnj6,Kcnj3,Kcnj9,Rph3a,Cabp1,Syt17,Cd24,Tpbg,Slc17a7
5_Member	GO Biological Processes	GO:0043269	regulation of ion transport	-4.27472	-1.06631	11/760	24179,24260,24602,25298,25590,25743,50599,116560,171039,171051,192189	Agt,Chrm3,Nppa,Cck,Chrna4,Kcnj6,Kcnj3,Kcnj9,Rph3a,Cabp1,Syt17
5_Member	GO Biological Processes	GO:0034765	regulation of ion transmembrane transport	-4.2314	-1.06631	9/507	24179,24260,24602,25590,25743,50599,116560,171039,171051	Agt,Chrm3,Nppa,Chrna4,Kcnj6,Kcnj3,Kcnj9,Rph3a,Cabp1
5_Member	GO Biological Processes	GO:0034762	regulation of transmembrane transport	-3.62405	-0.67989	9/610	24179,24260,24602,25590,25743,50599,116560,171039,171051	Agt,Chrm3,Nppa,Chrna4,Kcnj6,Kcnj3,Kcnj9,Rph3a,Cabp1
5_Member	GO Biological Processes	GO:0098926	postsynaptic signal transduction	-3.23889	-0.566939	3/47	24260,25590,171051	Chrm3,Chrna4,Cabp1
5_Member	GO Biological Processes	GO:0099536	synaptic signaling	-3.16374	-0.533716	7/429	24260,25145,25590,83684,116638,171039,171051	Chrm3,Cd24,Chrna4,Tpbg,Slc17a7,Rph3a,Cabp1
5_Member	GO Biological Processes	GO:0007268	chemical synaptic transmission	-2.73496	-0.27228	6/374	24260,25145,25590,83684,116638,171039	Chrm3,Cd24,Chrna4,Tpbg,Slc17a7,Rph3a
5_Member	GO Biological Processes	GO:0098916	anterograde trans-synaptic signaling	-2.73496	-0.27228	6/374	24260,25145,25590,83684,116638,171039	Chrm3,Cd24,Chrna4,Tpbg,Slc17a7,Rph3a
5_Member	GO Biological Processes	GO:0099537	trans-synaptic signaling	-2.62704	-0.215282	6/393	24260,25145,25590,83684,116638,171039	Chrm3,Cd24,Chrna4,Tpbg,Slc17a7,Rph3a
5_Member	GO Biological Processes	GO:0032412	regulation of ion transmembrane transporter activity	-2.54738	-0.159424	5/280	24260,24602,25590,171039,171051	Chrm3,Nppa,Chrna4,Rph3a,Cabp1
5_Member	GO Biological Processes	GO:0022898	regulation of transmembrane transporter activity	-2.47569	-0.117017	5/291	24260,24602,25590,171039,171051	Chrm3,Nppa,Chrna4,Rph3a,Cabp1
5_Member	GO Biological Processes	GO:0032409	regulation of transporter activity	-2.38897	-0.058534	5/305	24260,24602,25590,171039,171051	Chrm3,Nppa,Chrna4,Rph3a,Cabp1
5_Member	GO Biological Processes	GO:2001257	regulation of cation channel activity	-2.38706	-0.058534	4/188	24602,25590,171039,171051	Nppa,Chrna4,Rph3a,Cabp1
6_Summary	KEGG Pathway	rno00534	Glycosaminoglycan biosynthesis - heparan sulfate / heparin	-4.11795	-1.00106	3/24	293451,362035,364476	Hs3st2,Ndst4,Hs6st3
6_Member	KEGG Pathway	rno00534	Glycosaminoglycan biosynthesis - heparan sulfate / heparin	-4.11795	-1.00106	3/24	293451,362035,364476	Hs3st2,Ndst4,Hs6st3
7_Summary	Reactome Gene Sets	R-RNO-1296041	Activation of G protein gated Potassium channels	-4.01133	-0.978763	3/26	25743,50599,116560,81529,25590,116638,24260,24602,117100,366568,54276	Kcnj6,Kcnj3,Kcnj9,Pde1a,Chrna4,Slc17a7,Chrm3,Nppa,Slc6a7,Slc30a3,Neurod2
7_Member	Reactome Gene Sets	R-RNO-1296041	Activation of G protein gated Potassium channels	-4.01133	-0.978763	3/26	25743,50599,116560	Kcnj6,Kcnj3,Kcnj9
7_Member	Reactome Gene Sets	R-RNO-1296059	G protein gated Potassium channels	-4.01133	-0.978763	3/26	25743,50599,116560	Kcnj6,Kcnj3,Kcnj9
7_Member	Reactome Gene Sets	R-RNO-997272	Inhibition of voltage gated Ca2+ channels via Gbeta/gamma subunits	-4.01133	-0.978763	3/26	25743,50599,116560	Kcnj6,Kcnj3,Kcnj9
7_Member	Reactome Gene Sets	R-RNO-1296065	Inwardly rectifying K+ channels	-3.77894	-0.780408	3/31	25743,50599,116560	Kcnj6,Kcnj3,Kcnj9
7_Member	KEGG Pathway	rno05032	Morphine addiction	-3.53595	-0.67989	4/92	25743,50599,81529,116560	Kcnj6,Kcnj3,Pde1a,Kcnj9
7_Member	Reactome Gene Sets	R-RNO-977444	GABA B receptor activation	-3.47935	-0.67989	3/39	25743,50599,116560	Kcnj6,Kcnj3,Kcnj9
7_Member	Reactome Gene Sets	R-RNO-991365	Activation of GABAB receptors	-3.47935	-0.67989	3/39	25743,50599,116560	Kcnj6,Kcnj3,Kcnj9
7_Member	Reactome Gene Sets	R-RNO-112315	Transmission across Chemical Synapses	-3.44569	-0.67989	5/176	25590,25743,50599,116560,116638	Chrna4,Kcnj6,Kcnj3,Kcnj9,Slc17a7
7_Member	GO Biological Processes	GO:1990573	potassium ion import across plasma membrane	-3.35318	-0.658361	3/43	25743,50599,116560	Kcnj6,Kcnj3,Kcnj9
7_Member	KEGG Pathway	rno04725	Cholinergic synapse	-3.19694	-0.535982	4/113	24260,25590,25743,50599	Chrm3,Chrna4,Kcnj6,Kcnj3
7_Member	Reactome Gene Sets	R-RNO-112314	Neurotransmitter receptors and postsynaptic signal transmission	-3.1683	-0.533716	4/115	25590,25743,50599,116560	Chrna4,Kcnj6,Kcnj3,Kcnj9
7_Member	Reactome Gene Sets	R-RNO-977443	GABA receptor activation	-3.10977	-0.499961	3/52	25743,50599,116560	Kcnj6,Kcnj3,Kcnj9
7_Member	GO Biological Processes	GO:0030001	metal ion transport	-2.89714	-0.358392	8/618	24602,25590,25743,50599,116560,116638,117100,366568	Nppa,Chrna4,Kcnj6,Kcnj3,Kcnj9,Slc17a7,Slc6a7,Slc30a3
7_Member	KEGG Pathway	rno04929	GnRH secretion	-2.84722	-0.316597	3/64	25743,50599,116560	Kcnj6,Kcnj3,Kcnj9
7_Member	KEGG Pathway	rno04723	Retrograde endocannabinoid signaling	-2.72995	-0.27228	4/151	25743,50599,116560,116638	Kcnj6,Kcnj3,Kcnj9,Slc17a7
7_Member	KEGG Pathway	rno04921	Oxytocin signaling pathway	-2.68855	-0.258034	4/155	24602,25743,50599,116560	Nppa,Kcnj6,Kcnj3,Kcnj9
7_Member	GO Biological Processes	GO:0051602	response to electrical stimulus	-2.56939	-0.169695	3/80	25743,50599,54276	Kcnj6,Kcnj3,Neurod2
7_Member	GO Biological Processes	GO:0098662	inorganic cation transmembrane transport	-2.50621	-0.129676	7/559	24602,25743,50599,116560,116638,117100,366568	Nppa,Kcnj6,Kcnj3,Kcnj9,Slc17a7,Slc6a7,Slc30a3
7_Member	Reactome Gene Sets	R-RNO-112316	Neuronal System	-2.48849	-0.123094	5/289	25590,25743,50599,116560,116638	Chrna4,Kcnj6,Kcnj3,Kcnj9,Slc17a7
7_Member	GO Biological Processes	GO:0098659	inorganic cation import across plasma membrane	-2.46622	-0.117017	3/87	25743,50599,116560	Kcnj6,Kcnj3,Kcnj9
7_Member	GO Biological Processes	GO:0099587	inorganic ion import across plasma membrane	-2.46622	-0.117017	3/87	25743,50599,116560	Kcnj6,Kcnj3,Kcnj9
7_Member	Reactome Gene Sets	R-RNO-1296071	Potassium Channels	-2.41124	-0.0725023	3/91	25743,50599,116560	Kcnj6,Kcnj3,Kcnj9
7_Member	KEGG Pathway	rno04713	Circadian entrainment	-2.32109	-0.0218607	3/98	25743,50599,116560	Kcnj6,Kcnj3,Kcnj9
7_Member	GO Biological Processes	GO:0098660	inorganic ion transmembrane transport	-2.24607	0	7/624	24602,25743,50599,116560,116638,117100,366568	Nppa,Kcnj6,Kcnj3,Kcnj9,Slc17a7,Slc6a7,Slc30a3
7_Member	GO Biological Processes	GO:0098655	cation transmembrane transport	-2.22385	0	7/630	24602,25743,50599,116560,116638,117100,366568	Nppa,Kcnj6,Kcnj3,Kcnj9,Slc17a7,Slc6a7,Slc30a3
7_Member	KEGG Pathway	rno04726	Serotonergic synapse	-2.04884	0	3/123	25743,50599,116560	Kcnj6,Kcnj3,Kcnj9
8_Summary	GO Biological Processes	GO:0031175	neuron projection development	-3.60428	-0.67989	10/755	25145,25298,54278,81005,83684,83834,113912,266777,311836,365748,54276,116638,680404,24179	Cd24,Cck,Nr4a2,Nptxr,Tpbg,Nrn1,Rtn4r,Nptx1,Ntng2,Bhlhe22,Neurod2,Slc17a7,C1ql3,Agt
8_Member	GO Biological Processes	GO:0031175	neuron projection development	-3.60428	-0.67989	10/755	25145,25298,54278,81005,83684,83834,113912,266777,311836,365748	Cd24,Cck,Nr4a2,Nptxr,Tpbg,Nrn1,Rtn4r,Nptx1,Ntng2,Bhlhe22
8_Member	GO Biological Processes	GO:0048812	neuron projection morphogenesis	-3.45324	-0.67989	8/508	25298,54278,83684,83834,113912,266777,311836,365748	Cck,Nr4a2,Tpbg,Nrn1,Rtn4r,Nptx1,Ntng2,Bhlhe22
8_Member	GO Biological Processes	GO:0050803	regulation of synapse structure or activity	-3.44434	-0.67989	6/273	54276,83684,116638,266777,311836,680404	Neurod2,Tpbg,Slc17a7,Nptx1,Ntng2,C1ql3
8_Member	GO Biological Processes	GO:0120039	plasma membrane bounded cell projection morphogenesis	-3.41921	-0.67989	8/514	25298,54278,83684,83834,113912,266777,311836,365748	Cck,Nr4a2,Tpbg,Nrn1,Rtn4r,Nptx1,Ntng2,Bhlhe22
8_Member	GO Biological Processes	GO:0048858	cell projection morphogenesis	-3.39122	-0.675734	8/519	25298,54278,83684,83834,113912,266777,311836,365748	Cck,Nr4a2,Tpbg,Nrn1,Rtn4r,Nptx1,Ntng2,Bhlhe22
8_Member	GO Biological Processes	GO:0032990	cell part morphogenesis	-3.24555	-0.566939	8/546	25298,54278,83684,83834,113912,266777,311836,365748	Cck,Nr4a2,Tpbg,Nrn1,Rtn4r,Nptx1,Ntng2,Bhlhe22
8_Member	GO Biological Processes	GO:0048667	cell morphogenesis involved in neuron differentiation	-2.94846	-0.401446	7/467	25298,54278,83684,113912,266777,311836,365748	Cck,Nr4a2,Tpbg,Rtn4r,Nptx1,Ntng2,Bhlhe22
8_Member	GO Biological Processes	GO:0032989	cellular component morphogenesis	-2.78795	-0.280807	8/643	25298,54278,83684,83834,113912,266777,311836,365748	Cck,Nr4a2,Tpbg,Nrn1,Rtn4r,Nptx1,Ntng2,Bhlhe22
8_Member	GO Biological Processes	GO:0007409	axonogenesis	-2.75261	-0.27228	6/371	25298,54278,113912,266777,311836,365748	Cck,Nr4a2,Rtn4r,Nptx1,Ntng2,Bhlhe22
8_Member	GO Biological Processes	GO:0050807	regulation of synapse organization	-2.65067	-0.226499	5/265	54276,83684,266777,311836,680404	Neurod2,Tpbg,Nptx1,Ntng2,C1ql3
8_Member	GO Biological Processes	GO:0061564	axon development	-2.48924	-0.123094	6/419	25298,54278,113912,266777,311836,365748	Cck,Nr4a2,Rtn4r,Nptx1,Ntng2,Bhlhe22
8_Member	GO Biological Processes	GO:0000904	cell morphogenesis involved in differentiation	-2.34571	-0.0362848	7/598	25298,54278,83684,113912,266777,311836,365748	Cck,Nr4a2,Tpbg,Rtn4r,Nptx1,Ntng2,Bhlhe22
8_Member	GO Biological Processes	GO:0000902	cell morphogenesis	-2.29771	-0.00317603	8/773	25298,54278,83684,83834,113912,266777,311836,365748	Cck,Nr4a2,Tpbg,Nrn1,Rtn4r,Nptx1,Ntng2,Bhlhe22
8_Member	GO Biological Processes	GO:1901888	regulation of cell junction assembly	-2.09397	0	4/228	24179,83684,266777,311836	Agt,Tpbg,Nptx1,Ntng2
8_Member	GO Biological Processes	GO:0051963	regulation of synapse assembly	-2.05851	0	3/122	83684,266777,311836	Tpbg,Nptx1,Ntng2
9_Summary	GO Biological Processes	GO:0030308	negative regulation of cell growth	-3.15381	-0.533716	5/204	24179,24602,81526,113912,295691,93667,192189,81529,54278,24260,65030,25145,25153,83834	Agt,Nppa,Ccn3,Rtn4r,Frzb,Olfm1,Syt17,Pde1a,Nr4a2,Chrm3,Ephx2,Cd24,Mas1,Nrn1
9_Member	GO Biological Processes	GO:0030308	negative regulation of cell growth	-3.15381	-0.533716	5/204	24179,24602,81526,113912,295691	Agt,Nppa,Ccn3,Rtn4r,Frzb
9_Member	GO Biological Processes	GO:0001558	regulation of cell growth	-3.03081	-0.457983	7/452	24179,24602,81526,93667,113912,192189,295691	Agt,Nppa,Ccn3,Olfm1,Rtn4r,Syt17,Frzb
9_Member	KEGG Pathway	rno04924	Renin secretion	-2.69999	-0.26304	3/72	24179,24602,81529	Agt,Nppa,Pde1a
9_Member	GO Biological Processes	GO:0045926	negative regulation of growth	-2.6155	-0.209808	5/270	24179,24602,81526,113912,295691	Agt,Nppa,Ccn3,Rtn4r,Frzb
9_Member	KEGG Pathway	rno04925	Aldosterone synthesis and secretion	-2.34611	-0.0362848	3/96	24179,24602,54278	Agt,Nppa,Nr4a2
9_Member	GO Biological Processes	GO:0008217	regulation of blood pressure	-2.15442	0	4/219	24179,24260,24602,65030	Agt,Chrm3,Nppa,Ephx2
9_Member	GO Biological Processes	GO:0002027	regulation of heart rate	-2.14967	0	3/113	24179,24260,24602	Agt,Chrm3,Nppa
9_Member	GO Biological Processes	GO:0050727	regulation of inflammatory response	-2.11937	0	5/354	24179,24602,25145,25153,81526	Agt,Nppa,Cd24,Mas1,Ccn3
9_Member	GO Biological Processes	GO:0048588	developmental cell growth	-2.08804	0	3/119	24179,24602,83834	Agt,Nppa,Nrn1
9_Member	GO Biological Processes	GO:0016049	cell growth	-2.04884	0	3/123	24179,24602,83834	Agt,Nppa,Nrn1
9_Member	GO Biological Processes	GO:0003073	regulation of systemic arterial blood pressure	-2.03927	0	3/124	24179,24260,24602	Agt,Chrm3,Nppa
10_Summary	GO Biological Processes	GO:0051952	regulation of amine transport	-3.07216	-0.471898	4/122	24179,25298,25590,192189,24602,83834	Agt,Cck,Chrna4,Syt17,Nppa,Nrn1
10_Member	GO Biological Processes	GO:0051952	regulation of amine transport	-3.07216	-0.471898	4/122	24179,25298,25590,192189	Agt,Cck,Chrna4,Syt17
10_Member	GO Biological Processes	GO:0050433	regulation of catecholamine secretion	-2.73508	-0.27228	3/70	24179,25590,192189	Agt,Chrna4,Syt17
10_Member	GO Biological Processes	GO:1903305	regulation of regulated secretory pathway	-2.33873	-0.0347495	4/194	24602,25590,83834,192189	Nppa,Chrna4,Nrn1,Syt17
11_Summary	WikiPathways	WP155	Adipogenesis	-3.0199	-0.455853	4/126	24179,81808,295691,311562	Agt,Nr2f1,Frzb,Necab3
11_Member	WikiPathways	WP155	Adipogenesis	-3.0199	-0.455853	4/126	24179,81808,295691,311562	Agt,Nr2f1,Frzb,Necab3
12_Summary	GO Biological Processes	GO:0008637	apoptotic mitochondrial changes	-2.80863	-0.293802	3/66	25145,25298,266777	Cd24,Cck,Nptx1
12_Member	GO Biological Processes	GO:0008637	apoptotic mitochondrial changes	-2.80863	-0.293802	3/66	25145,25298,266777	Cd24,Cck,Nptx1
13_Summary	KEGG Pathway	rno04080	Neuroactive ligand-receptor interaction	-2.72912	-0.27228	6/375	24179,24260,25153,25264,25298,25590	Agt,Chrm3,Mas1,Nmbr,Cck,Chrna4
13_Member	KEGG Pathway	rno04080	Neuroactive ligand-receptor interaction	-2.72912	-0.27228	6/375	24179,24260,25153,25264,25298,25590	Agt,Chrm3,Mas1,Nmbr,Cck,Chrna4
13_Member	Reactome Gene Sets	R-RNO-416476	G alpha (q) signalling events	-2.516	-0.133795	4/173	24179,24260,25264,25298	Agt,Chrm3,Nmbr,Cck
14_Summary	Reactome Gene Sets	R-RNO-163125	Post-translational modification: synthesis of GPI-anchored proteins	-2.63283	-0.215282	3/76	83834,311169,311836	Nrn1,Rtn4rl2,Ntng2
14_Member	Reactome Gene Sets	R-RNO-163125	Post-translational modification: synthesis of GPI-anchored proteins	-2.63283	-0.215282	3/76	83834,311169,311836	Nrn1,Rtn4rl2,Ntng2
15_Summary	GO Biological Processes	GO:0003407	neural retina development	-2.45222	-0.108282	3/88	116638,365748,102552664,54278	Slc17a7,Bhlhe22,Miat,Nr4a2
15_Member	GO Biological Processes	GO:0003407	neural retina development	-2.45222	-0.108282	3/88	116638,365748,102552664	Slc17a7,Bhlhe22,Miat
15_Member	GO Biological Processes	GO:0060041	retina development in camera-type eye	-2.23967	0	4/207	54278,116638,365748,102552664	Nr4a2,Slc17a7,Bhlhe22,Miat
16_Summary	GO Biological Processes	GO:0072009	nephron epithelium development	-2.1603	0	3/112	24179,25145,64160	Agt,Cd24,Basp1
16_Member	GO Biological Processes	GO:0072009	nephron epithelium development	-2.1603	0	3/112	24179,25145,64160	Agt,Cd24,Basp1
17_Summary	GO Biological Processes	GO:0035725	sodium ion transmembrane transport	-2.14967	0	3/113	24602,116638,117100	Nppa,Slc17a7,Slc6a7
17_Member	GO Biological Processes	GO:0035725	sodium ion transmembrane transport	-2.14967	0	3/113	24602,116638,117100	Nppa,Slc17a7,Slc6a7
