# Supplementary material for: Interaction between maternal immune activation and peripubertal stress in rats: impact on cocaine addiction-like behaviour, morphofunctional brain parameters and striatal transcriptome
Source: Transl Psychiatry. 2023 Mar 8;13:84. doi: 10.1038/s41398-023-02378-6 (PMC9995324; doi:10.1038/s41398-023-02378-6)
Supplement: Supplementary file 4 — Supplemental Table 5 [file 41398_2023_2378_MOESM4_ESM.xlsx]

## Sheet: Enrichment
GroupID	Category	Term	Description	LogP	Log(q-value)	InTerm_InList	Genes	Symbols
1_Summary	GO Biological Processes	GO:0050803	regulation of synapse structure or activity	-5.88599	-1.62297	8/273	24225,54276,81527,84487,116638,266777,311836,680404,25298,113912,171409,24602,81005	Bdnf,Neurod2,Nrp2,Slc17a6,Slc17a7,Nptx1,Ntng2,C1ql3,Cck,Rtn4r,Tnnt1,Nppa,Nptxr
1_Member	GO Biological Processes	GO:0050803	regulation of synapse structure or activity	-5.88599	-1.62297	8/273	24225,54276,81527,84487,116638,266777,311836,680404	Bdnf,Neurod2,Nrp2,Slc17a6,Slc17a7,Nptx1,Ntng2,C1ql3
1_Member	GO Biological Processes	GO:0050807	regulation of synapse organization	-3.89277	-0.830634	6/265	24225,54276,81527,266777,311836,680404	Bdnf,Neurod2,Nrp2,Nptx1,Ntng2,C1ql3
1_Member	GO Biological Processes	GO:0007409	axonogenesis	-3.11265	-0.327662	6/371	24225,25298,81527,113912,266777,311836	Bdnf,Cck,Nrp2,Rtn4r,Nptx1,Ntng2
1_Member	GO Biological Processes	GO:0061564	axon development	-2.84053	-0.168573	6/419	24225,25298,81527,113912,266777,311836	Bdnf,Cck,Nrp2,Rtn4r,Nptx1,Ntng2
1_Member	GO Biological Processes	GO:0048667	cell morphogenesis involved in neuron differentiation	-2.60323	-0.0249331	6/467	24225,25298,81527,113912,266777,311836	Bdnf,Cck,Nrp2,Rtn4r,Nptx1,Ntng2
1_Member	GO Biological Processes	GO:0032989	cellular component morphogenesis	-2.56031	-0.00691202	7/643	24225,25298,81527,113912,171409,266777,311836	Bdnf,Cck,Nrp2,Rtn4r,Tnnt1,Nptx1,Ntng2
1_Member	GO Biological Processes	GO:0021675	nerve development	-2.52631	-0.00691202	3/97	24225,81527,266777	Bdnf,Nrp2,Nptx1
1_Member	GO Biological Processes	GO:0048812	neuron projection morphogenesis	-2.42287	0	6/508	24225,25298,81527,113912,266777,311836	Bdnf,Cck,Nrp2,Rtn4r,Nptx1,Ntng2
1_Member	GO Biological Processes	GO:0120039	plasma membrane bounded cell projection morphogenesis	-2.39798	0	6/514	24225,25298,81527,113912,266777,311836	Bdnf,Cck,Nrp2,Rtn4r,Nptx1,Ntng2
1_Member	GO Biological Processes	GO:0048858	cell projection morphogenesis	-2.37752	0	6/519	24225,25298,81527,113912,266777,311836	Bdnf,Cck,Nrp2,Rtn4r,Nptx1,Ntng2
1_Member	GO Biological Processes	GO:0048588	developmental cell growth	-2.2773	0	3/119	24225,24602,81527	Bdnf,Nppa,Nrp2
1_Member	GO Biological Processes	GO:0032990	cell part morphogenesis	-2.2711	0	6/546	24225,25298,81527,113912,266777,311836	Bdnf,Cck,Nrp2,Rtn4r,Nptx1,Ntng2
1_Member	GO Biological Processes	GO:0051963	regulation of synapse assembly	-2.24729	0	3/122	24225,266777,311836	Bdnf,Nptx1,Ntng2
1_Member	GO Biological Processes	GO:0016049	cell growth	-2.23747	0	3/123	24225,24602,81527	Bdnf,Nppa,Nrp2
1_Member	GO Biological Processes	GO:0031175	neuron projection development	-2.18014	0	7/755	24225,25298,81005,81527,113912,266777,311836	Bdnf,Cck,Nptxr,Nrp2,Rtn4r,Nptx1,Ntng2
1_Member	GO Biological Processes	GO:0000904	cell morphogenesis involved in differentiation	-2.08375	0	6/598	24225,25298,81527,113912,266777,311836	Bdnf,Cck,Nrp2,Rtn4r,Nptx1,Ntng2
2_Summary	GO Biological Processes	GO:0015800	acidic amino acid transport	-5.06843	-1.10644	4/44	24225,24415,84487,116638,117100,25590,287357,295691,24602,102552664,25298,84429	Bdnf,Grm2,Slc17a6,Slc17a7,Slc6a7,Chrna4,Wnt9a,Frzb,Nppa,Miat,Cck,Kcnk9
2_Member	GO Biological Processes	GO:0015800	acidic amino acid transport	-5.06843	-1.10644	4/44	24225,24415,84487,116638	Bdnf,Grm2,Slc17a6,Slc17a7
2_Member	GO Biological Processes	GO:0006865	amino acid transport	-4.45508	-1.03716	5/126	24225,24415,84487,116638,117100	Bdnf,Grm2,Slc17a6,Slc17a7,Slc6a7
2_Member	GO Biological Processes	GO:0006835	dicarboxylic acid transport	-4.23934	-0.976323	4/71	24225,24415,84487,116638	Bdnf,Grm2,Slc17a6,Slc17a7
2_Member	KEGG Pathway	rno05033	Nicotine addiction	-3.64853	-0.615962	3/40	25590,84487,116638	Chrna4,Slc17a6,Slc17a7
2_Member	GO Biological Processes	GO:0046942	carboxylic acid transport	-3.09351	-0.327662	5/247	24225,24415,84487,116638,117100	Bdnf,Grm2,Slc17a6,Slc17a7,Slc6a7
2_Member	GO Biological Processes	GO:0060079	excitatory postsynaptic potential	-2.96871	-0.243597	3/68	24225,25590,116638	Bdnf,Chrna4,Slc17a7
2_Member	GO Biological Processes	GO:0015849	organic acid transport	-2.88561	-0.190788	5/275	24225,24415,84487,116638,117100	Bdnf,Grm2,Slc17a6,Slc17a7,Slc6a7
2_Member	GO Biological Processes	GO:0099565	chemical synaptic transmission, postsynaptic	-2.86239	-0.179151	3/74	24225,25590,116638	Bdnf,Chrna4,Slc17a7
2_Member	GO Biological Processes	GO:1905114	cell surface receptor signaling pathway involved in cell-cell signaling	-2.80379	-0.166945	5/287	24225,25590,116638,287357,295691	Bdnf,Chrna4,Slc17a7,Wnt9a,Frzb
2_Member	KEGG Pathway	rno04721	Synaptic vesicle cycle	-2.7965	-0.166945	3/78	84487,116638,117100	Slc17a6,Slc17a7,Slc6a7
2_Member	GO Biological Processes	GO:0006814	sodium ion transport	-2.74844	-0.138635	4/175	24602,84487,116638,117100	Nppa,Slc17a6,Slc17a7,Slc6a7
2_Member	GO Biological Processes	GO:0003407	neural retina development	-2.64644	-0.0461775	3/88	84487,116638,102552664	Slc17a6,Slc17a7,Miat
2_Member	GO Biological Processes	GO:0003333	amino acid transmembrane transport	-2.60498	-0.0249331	3/91	84487,116638,117100	Slc17a6,Slc17a7,Slc6a7
2_Member	GO Biological Processes	GO:0015711	organic anion transport	-2.59776	-0.0249331	5/320	24225,24415,84487,116638,117100	Bdnf,Grm2,Slc17a6,Slc17a7,Slc6a7
2_Member	GO Biological Processes	GO:0042391	regulation of membrane potential	-2.52174	-0.00691202	6/485	24225,24602,25298,25590,84429,116638	Bdnf,Nppa,Cck,Chrna4,Kcnk9,Slc17a7
2_Member	GO Biological Processes	GO:0060078	regulation of postsynaptic membrane potential	-2.38367	0	3/109	24225,25590,116638	Bdnf,Chrna4,Slc17a7
2_Member	GO Biological Processes	GO:0035725	sodium ion transmembrane transport	-2.33989	0	3/113	24602,116638,117100	Nppa,Slc17a7,Slc6a7
2_Member	KEGG Pathway	rno04724	Glutamatergic synapse	-2.32921	0	3/114	24415,84487,116638	Grm2,Slc17a6,Slc17a7
2_Member	GO Biological Processes	GO:0007268	chemical synaptic transmission	-2.30927	0	5/374	24225,24415,25590,84487,116638	Bdnf,Grm2,Chrna4,Slc17a6,Slc17a7
2_Member	GO Biological Processes	GO:0098916	anterograde trans-synaptic signaling	-2.30927	0	5/374	24225,24415,25590,84487,116638	Bdnf,Grm2,Chrna4,Slc17a6,Slc17a7
2_Member	GO Biological Processes	GO:0099537	trans-synaptic signaling	-2.21941	0	5/393	24225,24415,25590,84487,116638	Bdnf,Grm2,Chrna4,Slc17a6,Slc17a7
2_Member	GO Biological Processes	GO:1905039	carboxylic acid transmembrane transport	-2.16192	0	3/131	84487,116638,117100	Slc17a6,Slc17a7,Slc6a7
2_Member	GO Biological Processes	GO:1903825	organic acid transmembrane transport	-2.15284	0	3/132	84487,116638,117100	Slc17a6,Slc17a7,Slc6a7
2_Member	GO Biological Processes	GO:0006836	neurotransmitter transport	-2.09988	0	3/138	84487,116638,117100	Slc17a6,Slc17a7,Slc6a7
2_Member	GO Biological Processes	GO:0001505	regulation of neurotransmitter levels	-2.06835	0	4/272	24415,25590,84487,116638	Grm2,Chrna4,Slc17a6,Slc17a7
2_Member	GO Biological Processes	GO:0099536	synaptic signaling	-2.06281	0	5/429	24225,24415,25590,84487,116638	Bdnf,Grm2,Chrna4,Slc17a6,Slc17a7
3_Summary	KEGG Pathway	rno04080	Neuroactive ligand-receptor interaction	-4.87059	-1.08469	8/375	24415,25153,25264,25298,25590,117064,171044,295144,24602,300458	Grm2,Mas1,Nmbr,Cck,Chrna4,Vip,Sstr3,Rxfp1,Nppa,Npsr1
3_Member	KEGG Pathway	rno04080	Neuroactive ligand-receptor interaction	-4.87059	-1.08469	8/375	24415,25153,25264,25298,25590,117064,171044,295144	Grm2,Mas1,Nmbr,Cck,Chrna4,Vip,Sstr3,Rxfp1
3_Member	GO Biological Processes	GO:0007218	neuropeptide signaling pathway	-3.59559	-0.592674	4/104	24602,25264,171044,300458	Nppa,Nmbr,Sstr3,Npsr1
3_Member	Reactome Gene Sets	R-RNO-500792	GPCR ligand binding	-3.28452	-0.462772	6/344	24415,25264,25298,117064,171044,295144	Grm2,Nmbr,Cck,Vip,Sstr3,Rxfp1
3_Member	Reactome Gene Sets	R-RNO-375276	Peptide ligand-binding receptors	-2.95272	-0.243597	4/154	25264,25298,171044,295144	Nmbr,Cck,Sstr3,Rxfp1
3_Member	Reactome Gene Sets	R-RNO-372790	Signaling by GPCR	-2.43545	0	6/505	24415,25264,25298,117064,171044,295144	Grm2,Nmbr,Cck,Vip,Sstr3,Rxfp1
3_Member	Reactome Gene Sets	R-RNO-373076	Class A/1 (Rhodopsin-like receptors)	-2.09606	0	4/267	25264,25298,171044,295144	Nmbr,Cck,Sstr3,Rxfp1
4_Summary	GO Biological Processes	GO:0031644	regulation of nervous system process	-4.64505	-1.03716	6/194	25298,25590,81005,81526,117064,266777,24602,171409,300458,25743,154985,171044	Cck,Chrna4,Nptxr,Ccn3,Vip,Nptx1,Nppa,Tnnt1,Npsr1,Kcnj6,Cyp26a1,Sstr3
4_Member	GO Biological Processes	GO:0031644	regulation of nervous system process	-4.64505	-1.03716	6/194	25298,25590,81005,81526,117064,266777	Cck,Chrna4,Nptxr,Ccn3,Vip,Nptx1
4_Member	GO Biological Processes	GO:0044057	regulation of system process	-3.91539	-0.830634	9/658	24602,25298,25590,81005,81526,117064,171409,266777,300458	Nppa,Cck,Chrna4,Nptxr,Ccn3,Vip,Tnnt1,Nptx1,Npsr1
4_Member	GO Biological Processes	GO:0051930	regulation of sensory perception of pain	-3.10617	-0.327662	3/61	25298,81526,117064	Cck,Ccn3,Vip
4_Member	GO Biological Processes	GO:0051931	regulation of sensory perception	-3.08553	-0.327662	3/62	25298,81526,117064	Cck,Ccn3,Vip
4_Member	GO Biological Processes	GO:0010817	regulation of hormone levels	-2.06348	0	6/604	24602,25743,81526,117064,154985,171044	Nppa,Kcnj6,Ccn3,Vip,Cyp26a1,Sstr3
5_Summary	GO Biological Processes	GO:0051952	regulation of amine transport	-4.52241	-1.03716	5/122	24415,25298,25590,117064,192189,24602,81526,171044,300458,24225	Grm2,Cck,Chrna4,Vip,Syt17,Nppa,Ccn3,Sstr3,Npsr1,Bdnf
5_Member	GO Biological Processes	GO:0051952	regulation of amine transport	-4.52241	-1.03716	5/122	24415,25298,25590,117064,192189	Grm2,Cck,Chrna4,Vip,Syt17
5_Member	GO Biological Processes	GO:0050433	regulation of catecholamine secretion	-4.26358	-0.976323	4/70	24415,25590,117064,192189	Grm2,Chrna4,Vip,Syt17
5_Member	GO Biological Processes	GO:0014059	regulation of dopamine secretion	-3.55466	-0.592674	3/43	24415,25590,192189	Grm2,Chrna4,Syt17
5_Member	GO Biological Processes	GO:0051046	regulation of secretion	-3.33415	-0.462772	9/788	24415,24602,25298,25590,81526,117064,171044,192189,300458	Grm2,Nppa,Cck,Chrna4,Ccn3,Vip,Sstr3,Syt17,Npsr1
5_Member	GO Biological Processes	GO:1903530	regulation of secretion by cell	-2.9782	-0.243597	8/707	24415,24602,25298,25590,81526,117064,171044,192189	Grm2,Nppa,Cck,Chrna4,Ccn3,Vip,Sstr3,Syt17
5_Member	GO Biological Processes	GO:0140352	export from cell	-2.03828	0	5/435	24225,24415,24602,117064,192189	Bdnf,Grm2,Nppa,Vip,Syt17
6_Summary	GO Biological Processes	GO:0098962	regulation of postsynaptic neurotransmitter receptor activity	-4.50216	-1.03716	3/21	25590,81005,266777,24225,24415,54276,311836	Chrna4,Nptxr,Nptx1,Bdnf,Grm2,Neurod2,Ntng2
6_Member	GO Biological Processes	GO:0098962	regulation of postsynaptic neurotransmitter receptor activity	-4.50216	-1.03716	3/21	25590,81005,266777	Chrna4,Nptxr,Nptx1
6_Member	GO Biological Processes	GO:0099601	regulation of neurotransmitter receptor activity	-2.95031	-0.243597	3/69	25590,81005,266777	Chrna4,Nptxr,Nptx1
6_Member	GO Biological Processes	GO:0050804	modulation of chemical synaptic transmission	-2.53041	-0.00691202	7/651	24225,24415,25590,54276,81005,266777,311836	Bdnf,Grm2,Chrna4,Neurod2,Nptxr,Nptx1,Ntng2
6_Member	GO Biological Processes	GO:0099177	regulation of trans-synaptic signaling	-2.5267	-0.00691202	7/652	24225,24415,25590,54276,81005,266777,311836	Bdnf,Grm2,Chrna4,Neurod2,Nptxr,Nptx1,Ntng2
7_Summary	KEGG Pathway	rno00534	Glycosaminoglycan biosynthesis - heparan sulfate / heparin	-4.32253	-0.976323	3/24	293451,362035,364476,154985	Hs3st2,Ndst4,Hs6st3,Cyp26a1
7_Member	KEGG Pathway	rno00534	Glycosaminoglycan biosynthesis - heparan sulfate / heparin	-4.32253	-0.976323	3/24	293451,362035,364476	Hs3st2,Ndst4,Hs6st3
7_Member	WikiPathways	WP1286	Metapathway biotransformation	-2.10853	0	3/137	154985,293451,362035	Cyp26a1,Hs3st2,Ndst4
8_Summary	GO Biological Processes	GO:0043269	regulation of ion transport	-4.17316	-0.951528	10/760	24415,24602,25298,25590,25743,84429,117064,192189,300458,363674,84487,116638,117100,366568	Grm2,Nppa,Cck,Chrna4,Kcnj6,Kcnk9,Vip,Syt17,Npsr1,Stac2,Slc17a6,Slc17a7,Slc6a7,Slc30a3
8_Member	GO Biological Processes	GO:0043269	regulation of ion transport	-4.17316	-0.951528	10/760	24415,24602,25298,25590,25743,84429,117064,192189,300458,363674	Grm2,Nppa,Cck,Chrna4,Kcnj6,Kcnk9,Vip,Syt17,Npsr1,Stac2
8_Member	GO Biological Processes	GO:0030001	metal ion transport	-3.36058	-0.462772	8/618	24602,25590,25743,84429,84487,116638,117100,366568	Nppa,Chrna4,Kcnj6,Kcnk9,Slc17a6,Slc17a7,Slc6a7,Slc30a3
8_Member	GO Biological Processes	GO:0034765	regulation of ion transmembrane transport	-2.42705	0	6/507	24602,25590,25743,84429,300458,363674	Nppa,Chrna4,Kcnj6,Kcnk9,Npsr1,Stac2
8_Member	GO Biological Processes	GO:0098662	inorganic cation transmembrane transport	-2.2222	0	6/559	24602,25743,84429,116638,117100,366568	Nppa,Kcnj6,Kcnk9,Slc17a7,Slc6a7,Slc30a3
8_Member	GO Biological Processes	GO:0034762	regulation of transmembrane transport	-2.04347	0	6/610	24602,25590,25743,84429,300458,363674	Nppa,Chrna4,Kcnj6,Kcnk9,Npsr1,Stac2
9_Summary	GO Biological Processes	GO:0021761	limbic system development	-3.98756	-0.830634	5/158	25153,81527,84487,500137,680427,113912,171044,311169	Mas1,Nrp2,Slc17a6,Neurod6,Tbr1,Rtn4r,Sstr3,Rtn4rl2
9_Member	GO Biological Processes	GO:0021761	limbic system development	-3.98756	-0.830634	5/158	25153,81527,84487,500137,680427	Mas1,Nrp2,Slc17a6,Neurod6,Tbr1
9_Member	GO Biological Processes	GO:0030900	forebrain development	-3.94371	-0.830634	8/507	25153,81527,84487,113912,171044,311169,500137,680427	Mas1,Nrp2,Slc17a6,Rtn4r,Sstr3,Rtn4rl2,Neurod6,Tbr1
9_Member	GO Biological Processes	GO:0021537	telencephalon development	-3.30457	-0.462772	6/341	25153,84487,113912,311169,500137,680427	Mas1,Slc17a6,Rtn4r,Rtn4rl2,Neurod6,Tbr1
9_Member	GO Biological Processes	GO:0021543	pallium development	-2.26972	0	4/238	25153,84487,500137,680427	Mas1,Slc17a6,Neurod6,Tbr1
9_Member	GO Biological Processes	GO:0021766	hippocampus development	-2.23747	0	3/123	25153,84487,500137	Mas1,Slc17a6,Neurod6
10_Summary	GO Biological Processes	GO:0050890	cognition	-3.88953	-0.830634	7/383	24225,25298,25590,54276,116638,117064,680427,24415,300458,25743	Bdnf,Cck,Chrna4,Neurod2,Slc17a7,Vip,Tbr1,Grm2,Npsr1,Kcnj6
10_Member	GO Biological Processes	GO:0050890	cognition	-3.88953	-0.830634	7/383	24225,25298,25590,54276,116638,117064,680427	Bdnf,Cck,Chrna4,Neurod2,Slc17a7,Vip,Tbr1
10_Member	GO Biological Processes	GO:0007610	behavior	-3.55575	-0.592674	9/735	24225,24415,25298,25590,54276,116638,117064,300458,680427	Bdnf,Grm2,Cck,Chrna4,Neurod2,Slc17a7,Vip,Npsr1,Tbr1
10_Member	GO Biological Processes	GO:0007631	feeding behavior	-3.50245	-0.561648	4/110	24225,25298,300458,680427	Bdnf,Cck,Npsr1,Tbr1
10_Member	GO Biological Processes	GO:0007611	learning or memory	-3.29118	-0.462772	6/343	24225,25298,54276,116638,117064,680427	Bdnf,Cck,Neurod2,Slc17a7,Vip,Tbr1
10_Member	GO Biological Processes	GO:0008306	associative learning	-3.27863	-0.462772	4/126	24225,25298,54276,680427	Bdnf,Cck,Neurod2,Tbr1
10_Member	GO Biological Processes	GO:0051602	response to electrical stimulus	-2.76489	-0.145326	3/80	24225,25743,54276	Bdnf,Kcnj6,Neurod2
10_Member	GO Biological Processes	GO:0007612	learning	-2.56182	-0.00691202	4/197	24225,25298,54276,680427	Bdnf,Cck,Neurod2,Tbr1
11_Summary	GO Biological Processes	GO:0001558	regulation of cell growth	-3.45009	-0.529492	7/452	24225,24602,81526,93667,113912,192189,295691	Bdnf,Nppa,Ccn3,Olfm1,Rtn4r,Syt17,Frzb
11_Member	GO Biological Processes	GO:0001558	regulation of cell growth	-3.45009	-0.529492	7/452	24225,24602,81526,93667,113912,192189,295691	Bdnf,Nppa,Ccn3,Olfm1,Rtn4r,Syt17,Frzb
11_Member	GO Biological Processes	GO:0030308	negative regulation of cell growth	-2.50731	-0.000164901	4/204	24602,81526,113912,295691	Nppa,Ccn3,Rtn4r,Frzb
11_Member	GO Biological Processes	GO:0040008	regulation of growth	-2.33014	0	7/708	24225,24602,81526,93667,113912,192189,295691	Bdnf,Nppa,Ccn3,Olfm1,Rtn4r,Syt17,Frzb
11_Member	GO Biological Processes	GO:0030516	regulation of axon extension	-2.28749	0	3/118	24225,93667,113912	Bdnf,Olfm1,Rtn4r
11_Member	GO Biological Processes	GO:0061387	regulation of extent of cell growth	-2.13489	0	3/134	24225,93667,113912	Bdnf,Olfm1,Rtn4r
11_Member	GO Biological Processes	GO:0045926	negative regulation of growth	-2.07936	0	4/270	24602,81526,113912,295691	Nppa,Ccn3,Rtn4r,Frzb
12_Summary	Reactome Gene Sets	R-RNO-163125	Post-translational modification: synthesis of GPI-anchored proteins	-2.82898	-0.168019	3/76	116597,311169,311836	Opcml,Rtn4rl2,Ntng2
12_Member	Reactome Gene Sets	R-RNO-163125	Post-translational modification: synthesis of GPI-anchored proteins	-2.82898	-0.168019	3/76	116597,311169,311836	Opcml,Rtn4rl2,Ntng2
13_Summary	GO Biological Processes	GO:0048762	mesenchymal cell differentiation	-2.80391	-0.166945	4/169	81527,93667,154985,295691	Nrp2,Olfm1,Cyp26a1,Frzb
13_Member	GO Biological Processes	GO:0048762	mesenchymal cell differentiation	-2.80391	-0.166945	4/169	81527,93667,154985,295691	Nrp2,Olfm1,Cyp26a1,Frzb
13_Member	GO Biological Processes	GO:0014033	neural crest cell differentiation	-2.53905	-0.00691202	3/96	81527,154985,295691	Nrp2,Cyp26a1,Frzb
13_Member	GO Biological Processes	GO:0060485	mesenchyme development	-2.30213	0	4/233	81527,93667,154985,295691	Nrp2,Olfm1,Cyp26a1,Frzb
