# Supplementary material for: Interaction between maternal immune activation and peripubertal stress in rats: impact on cocaine addiction-like behaviour, morphofunctional brain parameters and striatal transcriptome
Source: Transl Psychiatry. 2023 Mar 8;13:84. doi: 10.1038/s41398-023-02378-6 (PMC9995324; doi:10.1038/s41398-023-02378-6)
Supplement: Supplementary file 5 — Supplemental Table 6 [file 41398_2023_2378_MOESM5_ESM.xlsx]

## Sheet: Enrichment
GroupID	Category	Term	Description	LogP	Log(q-value)	InTerm_InList	Genes	Symbols
1_Summary	Reactome Gene Sets	R-RNO-72766	Translation	-22.1127	-17.8497	77/223	25348,28298,29236,29257,29258,29284,29285,29286,29288,64205,64302,64306,64307,64360,64640,81763,81765,81766,81767,81768,81769,81770,81773,81775,81776,117042,122772,124323,140654,140655,140661,161477,287126,287635,289143,289469,290632,290641,291685,292758,292964,293427,293666,293700,293725,293754,294230,294282,295975,296076,296302,296551,296995,297372,297459,297727,299628,299938,300033,300079,3012…	Rps29,Rpl32,Rpsa,Rpl9,Rps7,Rps14,Rps15,Rps17,Rps3a,Rplp0,Rpl4,Rpl27,Rpl24,Mrpl23,Rpl30,Rpl5,Rpl13,Rpl18,Rpl19,Rpl22,Rpl36al,Rpl37,Rps10,Rps21,Rps24,Rpl6,Rps20,Rps23,Rps3,Rps16,Rplp1,Rps13,Mrps34,Mrpl27,Mrps14,Mrps18c,Mrpl34,Rpl18a,Srp19,Mrps12,Rpl36a,Eif3f,mrpl11,Trmt112,Eef1g,Mrpl16,Mrps18b,Rps18,Eif3m,Srp14,Eif2s2,Mrpl41,Mrps33,Mrpl19,Mrps25,Mrps35,Mrpl54,Mrpl13,Eef1d,Rpl3,Mrps18a,Mrpl14,Mrpl12…
1_Member	Reactome Gene Sets	R-RNO-72766	Translation	-22.1127	-17.8497	77/223	25348,28298,29236,29257,29258,29284,29285,29286,29288,64205,64302,64306,64307,64360,64640,81763,81765,81766,81767,81768,81769,81770,81773,81775,81776,117042,122772,124323,140654,140655,140661,161477,287126,287635,289143,289469,290632,290641,291685,292758,292964,293427,293666,293700,293725,293754,294230,294282,295975,296076,296302,296551,296995,297372,297459,297727,299628,299938,300033,300079,3012…	Rps29,Rpl32,Rpsa,Rpl9,Rps7,Rps14,Rps15,Rps17,Rps3a,Rplp0,Rpl4,Rpl27,Rpl24,Mrpl23,Rpl30,Rpl5,Rpl13,Rpl18,Rpl19,Rpl22,Rpl36al,Rpl37,Rps10,Rps21,Rps24,Rpl6,Rps20,Rps23,Rps3,Rps16,Rplp1,Rps13,Mrps34,Mrpl27,Mrps14,Mrps18c,Mrpl34,Rpl18a,Srp19,Mrps12,Rpl36a,Eif3f,mrpl11,Trmt112,Eef1g,Mrpl16,Mrps18b,Rps18,Eif3m,Srp14,Eif2s2,Mrpl41,Mrps33,Mrpl19,Mrps25,Mrps35,Mrpl54,Mrpl13,Eef1d,Rpl3,Mrps18a,Mrpl14,Mrpl12…
1_Member	WikiPathways	WP30	Cytoplasmic ribosomal proteins	-18.1964	-14.2344	46/105	25348,25538,27139,28298,29236,29258,29284,29285,29288,29752,64302,64306,64307,64638,64640,65139,81765,81766,81767,81768,81770,81773,81775,81776,83789,117042,122772,124323,124440,140654,140655,140661,161477,287417,290641,292964,294282,297372,297755,300079,317203,317646,360572,362041,689284,691531	Rps29,Rps5,Rps26,Rpl32,Rpsa,Rps7,Rps14,Rps15,Rps3a,Fau,Rpl4,Rpl27,Rpl24,Rpl28,Rpl30,Rps12,Rpl13,Rpl18,Rpl19,Rpl22,Rpl37,Rps10,Rps21,Rps24,Rps2,Rpl6,Rps20,Rps23,Rpl41,Rps3,Rps16,Rplp1,Rps13,Rpl26,Rpl18a,Rpl36a,Rps18,Mrpl19,Rpl7,Rpl3,Rps6ka6,Rpl13a,Rpl23a,Rpl34,Rpl38,Rps28
1_Member	Reactome Gene Sets	R-RNO-1799339	SRP-dependent cotranslational protein targeting to membrane	-16.5369	-12.905	44/105	25348,28298,29236,29257,29258,29284,29285,29286,29288,64205,64302,64306,64307,64640,81763,81765,81766,81767,81768,81769,81770,81773,81775,81776,117042,122772,124323,140654,140655,140661,161477,290641,291685,292964,294282,296076,300079,361923,499782,681429,689284,690345,691531,100362640	Rps29,Rpl32,Rpsa,Rpl9,Rps7,Rps14,Rps15,Rps17,Rps3a,Rplp0,Rpl4,Rpl27,Rpl24,Rpl30,Rpl5,Rpl13,Rpl18,Rpl19,Rpl22,Rpl36al,Rpl37,Rps10,Rps21,Rps24,Rpl6,Rps20,Rps23,Rps3,Rps16,Rplp1,Rps13,Rpl18a,Srp19,Rpl36a,Rps18,Srp14,Rpl3,Rpl22l1,Rpl12,Rps27l,Rpl38,Srp9,Rps28,Rps4x
1_Member	KEGG Pathway	rno03010	Ribosome	-16.4879	-12.905	69/227	25348,25538,27139,28298,29236,29257,29258,29284,29285,29286,29288,29752,64205,64302,64306,64307,64360,64638,64640,65139,79449,81763,81765,81766,81767,81768,81769,81770,81773,81775,81776,83789,117042,122772,124323,124440,140654,140655,140661,161477,287417,287635,289143,289469,290632,290641,292758,292964,293666,293754,294282,297372,297755,299938,300079,301249,301250,303746,317646,360572,361923,3620…	Rps29,Rps5,Rps26,Rpl32,Rpsa,Rpl9,Rps7,Rps14,Rps15,Rps17,Rps3a,Fau,Rplp0,Rpl4,Rpl27,Rpl24,Mrpl23,Rpl28,Rpl30,Rps12,Rpl21,Rpl5,Rpl13,Rpl18,Rpl19,Rpl22,Rpl36al,Rpl37,Rps10,Rps21,Rps24,Rps2,Rpl6,Rps20,Rps23,Rpl41,Rps3,Rps16,Rplp1,Rps13,Rpl26,Mrpl27,Mrps14,Mrps18c,Mrpl34,Rpl18a,Mrps12,Rpl36a,mrpl11,Mrpl16,Rps18,Mrpl19,Rpl7,Mrpl13,Rpl3,Mrps18a,Mrpl14,Mrpl12,Rpl13a,Rpl23a,Rpl22l1,Rpl34,Rpl12,Rps27l,Rpl3…
1_Member	GO Biological Processes	GO:0006518	peptide metabolic process	-16.4691	-12.905	129/590	24310,24329,24404,24421,24424,24440,24786,24907,25255,25306,25348,25425,25538,25550,27139,28298,29192,29236,29257,29258,29284,29285,29286,29288,29328,29392,29582,29650,29752,59117,64205,64302,64306,64307,64360,64638,64640,64829,65139,79449,81763,81765,81766,81767,81768,81769,81770,81775,81776,83789,85493,94204,117042,117287,122772,124323,124440,140654,140655,140661,161477,259218,287126,287417,287…	Ace,Egfr,Gpx1,Gsta1,Gstm2,Hbb,Sod1,Dmd,Dyrk1a,Cpd,Rps29,Ctsh,Rps5,Slc1a1,Rps26,Rpl32,Psen1,Rpsa,Rpl9,Rps7,Rps14,Rps15,Rps17,Rps3a,Gpx4,Bace1,Mgat3,Adam10,Fau,Ago2,Rplp0,Rpl4,Rpl27,Rpl24,Mrpl23,Rpl28,Rpl30,Unc13a,Rps12,Rpl21,Rpl5,Rpl13,Rpl18,Rpl19,Rpl22,Rpl36al,Rpl37,Rps21,Rps24,Rps2,Abcf1,Ece1,Rpl6,Park7,Rps20,Rps23,Rpl41,Rps3,Rps16,Rplp1,Rps13,Rwdd1,Mrps34,Rpl26,Mrpl27,Mrps14,Mrps18c,Mrpl34,Rpl1…
1_Member	Reactome Gene Sets	R-RNO-72689	Formation of a pool of free 40S subunits	-15.1091	-11.7491	44/113	25348,28298,29236,29257,29258,29284,29285,29286,29288,64205,64302,64306,64307,64640,81763,81765,81766,81767,81768,81769,81770,81773,81775,81776,117042,122772,124323,140654,140655,140661,161477,290641,292964,293427,294282,295975,300079,361923,499782,681429,689284,691531,691947,100362640	Rps29,Rpl32,Rpsa,Rpl9,Rps7,Rps14,Rps15,Rps17,Rps3a,Rplp0,Rpl4,Rpl27,Rpl24,Rpl30,Rpl5,Rpl13,Rpl18,Rpl19,Rpl22,Rpl36al,Rpl37,Rps10,Rps21,Rps24,Rpl6,Rps20,Rps23,Rps3,Rps16,Rplp1,Rps13,Rpl18a,Rpl36a,Eif3f,Rps18,Eif3m,Rpl3,Rpl22l1,Rpl12,Rps27l,Rpl38,Rps28,Eif3j,Rps4x
1_Member	Reactome Gene Sets	R-RNO-927802	Nonsense-Mediated Decay (NMD)	-14.8172	-11.5542	46/124	25348,28298,29236,29257,29258,29284,29285,29286,29288,64205,64302,64306,64307,64640,81763,81765,81766,81767,81768,81769,81770,81773,81775,81776,117042,122772,124323,140654,140655,140661,161477,259170,290641,292964,294282,295284,300079,313449,361109,361176,361923,499782,681429,689284,691531,100362640	Rps29,Rpl32,Rpsa,Rpl9,Rps7,Rps14,Rps15,Rps17,Rps3a,Rplp0,Rpl4,Rpl27,Rpl24,Rpl30,Rpl5,Rpl13,Rpl18,Rpl19,Rpl22,Rpl36al,Rpl37,Rps10,Rps21,Rps24,Rpl6,Rps20,Rps23,Rps3,Rps16,Rplp1,Rps13,Casc3,Rpl18a,Rpl36a,Rps18,Rbm8a,Rpl3,Upf3b,Dcp1a,Upf3a,Rpl22l1,Rpl12,Rps27l,Rpl38,Rps28,Rps4x
1_Member	Reactome Gene Sets	R-RNO-975957	Nonsense Mediated Decay (NMD) enhanced by the Exon Junction Complex (EJC)	-14.8172	-11.5542	46/124	25348,28298,29236,29257,29258,29284,29285,29286,29288,64205,64302,64306,64307,64640,81763,81765,81766,81767,81768,81769,81770,81773,81775,81776,117042,122772,124323,140654,140655,140661,161477,259170,290641,292964,294282,295284,300079,313449,361109,361176,361923,499782,681429,689284,691531,100362640	Rps29,Rpl32,Rpsa,Rpl9,Rps7,Rps14,Rps15,Rps17,Rps3a,Rplp0,Rpl4,Rpl27,Rpl24,Rpl30,Rpl5,Rpl13,Rpl18,Rpl19,Rpl22,Rpl36al,Rpl37,Rps10,Rps21,Rps24,Rpl6,Rps20,Rps23,Rps3,Rps16,Rplp1,Rps13,Casc3,Rpl18a,Rpl36a,Rps18,Rbm8a,Rpl3,Upf3b,Dcp1a,Upf3a,Rpl22l1,Rpl12,Rps27l,Rpl38,Rps28,Rps4x
1_Member	Reactome Gene Sets	R-RNO-72706	GTP hydrolysis and joining of the 60S ribosomal subunit	-14.6628	-11.4412	46/125	25348,28298,29236,29257,29258,29284,29285,29286,29288,64205,64302,64306,64307,64640,81763,81765,81766,81767,81768,81769,81770,81773,81775,81776,117042,122772,124323,140654,140655,140661,161477,290641,292964,293427,294282,295975,296302,300079,308306,361923,499782,681429,689284,691531,691947,100362640	Rps29,Rpl32,Rpsa,Rpl9,Rps7,Rps14,Rps15,Rps17,Rps3a,Rplp0,Rpl4,Rpl27,Rpl24,Rpl30,Rpl5,Rpl13,Rpl18,Rpl19,Rpl22,Rpl36al,Rpl37,Rps10,Rps21,Rps24,Rpl6,Rps20,Rps23,Rps3,Rps16,Rplp1,Rps13,Rpl18a,Rpl36a,Eif3f,Rps18,Eif3m,Eif2s2,Rpl3,Eif5b,Rpl22l1,Rpl12,Rps27l,Rpl38,Rps28,Eif3j,Rps4x
1_Member	GO Biological Processes	GO:0006412	translation	-14.4841	-11.3002	101/439	24329,25348,25538,27139,28298,29236,29257,29258,29284,29285,29286,29288,29752,59117,64205,64302,64306,64307,64360,64638,64640,65139,79449,81763,81765,81766,81767,81768,81769,81770,81775,81776,83789,85493,117042,122772,124323,124440,140654,140655,140661,161477,259218,287126,287417,287635,289143,289469,290632,290641,292758,292762,292964,293427,293666,293725,293754,294230,294282,295975,296115,296302…	Egfr,Rps29,Rps5,Rps26,Rpl32,Rpsa,Rpl9,Rps7,Rps14,Rps15,Rps17,Rps3a,Fau,Ago2,Rplp0,Rpl4,Rpl27,Rpl24,Mrpl23,Rpl28,Rpl30,Rps12,Rpl21,Rpl5,Rpl13,Rpl18,Rpl19,Rpl22,Rpl36al,Rpl37,Rps21,Rps24,Rps2,Abcf1,Rpl6,Rps20,Rps23,Rpl41,Rps3,Rps16,Rplp1,Rps13,Rwdd1,Mrps34,Rpl26,Mrpl27,Mrps14,Mrps18c,Mrpl34,Rpl18a,Mrps12,Eif3k,Rpl36a,Eif3f,mrpl11,Eef1g,Mrpl16,Mrps18b,Rps18,Eif3m,Secisbp2l,Eif2s2,Mrpl41,Mrpl19,Mrps3…
1_Member	Reactome Gene Sets	R-RNO-156827	L13a-mediated translational silencing of Ceruloplasmin expression	-14.2493	-11.1002	45/123	25348,28298,29236,29257,29258,29284,29285,29286,29288,64205,64302,64306,64307,64640,81763,81765,81766,81767,81768,81769,81770,81773,81775,81776,117042,122772,124323,140654,140655,140661,161477,290641,292964,293427,294282,295975,296302,300079,361923,499782,681429,689284,691531,691947,100362640	Rps29,Rpl32,Rpsa,Rpl9,Rps7,Rps14,Rps15,Rps17,Rps3a,Rplp0,Rpl4,Rpl27,Rpl24,Rpl30,Rpl5,Rpl13,Rpl18,Rpl19,Rpl22,Rpl36al,Rpl37,Rps10,Rps21,Rps24,Rpl6,Rps20,Rps23,Rps3,Rps16,Rplp1,Rps13,Rpl18a,Rpl36a,Eif3f,Rps18,Eif3m,Eif2s2,Rpl3,Rpl22l1,Rpl12,Rps27l,Rpl38,Rps28,Eif3j,Rps4x
1_Member	GO Biological Processes	GO:0043043	peptide biosynthetic process	-14.2008	-11.0839	103/456	24329,24907,25348,25538,25550,27139,28298,29236,29257,29258,29284,29285,29286,29288,29752,59117,64205,64302,64306,64307,64360,64638,64640,65139,79449,81763,81765,81766,81767,81768,81769,81770,81775,81776,83789,85493,117042,122772,124323,124440,140654,140655,140661,161477,259218,287126,287417,287635,289143,289469,290632,290641,292758,292762,292964,293427,293666,293725,293754,294230,294282,295975,2…	Egfr,Dmd,Rps29,Rps5,Slc1a1,Rps26,Rpl32,Rpsa,Rpl9,Rps7,Rps14,Rps15,Rps17,Rps3a,Fau,Ago2,Rplp0,Rpl4,Rpl27,Rpl24,Mrpl23,Rpl28,Rpl30,Rps12,Rpl21,Rpl5,Rpl13,Rpl18,Rpl19,Rpl22,Rpl36al,Rpl37,Rps21,Rps24,Rps2,Abcf1,Rpl6,Rps20,Rps23,Rpl41,Rps3,Rps16,Rplp1,Rps13,Rwdd1,Mrps34,Rpl26,Mrpl27,Mrps14,Mrps18c,Mrpl34,Rpl18a,Mrps12,Eif3k,Rpl36a,Eif3f,mrpl11,Eef1g,Mrpl16,Mrps18b,Rps18,Eif3m,Secisbp2l,Eif2s2,Mrpl41,M…
1_Member	Reactome Gene Sets	R-RNO-72613	Eukaryotic Translation Initiation	-13.777	-10.7444	46/131	25348,28298,29236,29257,29258,29284,29285,29286,29288,64205,64302,64306,64307,64640,81763,81765,81766,81767,81768,81769,81770,81773,81775,81776,117042,122772,124323,140654,140655,140661,161477,290641,292964,293427,294282,295975,296302,300079,308306,361923,499782,681429,689284,691531,691947,100362640	Rps29,Rpl32,Rpsa,Rpl9,Rps7,Rps14,Rps15,Rps17,Rps3a,Rplp0,Rpl4,Rpl27,Rpl24,Rpl30,Rpl5,Rpl13,Rpl18,Rpl19,Rpl22,Rpl36al,Rpl37,Rps10,Rps21,Rps24,Rpl6,Rps20,Rps23,Rps3,Rps16,Rplp1,Rps13,Rpl18a,Rpl36a,Eif3f,Rps18,Eif3m,Eif2s2,Rpl3,Eif5b,Rpl22l1,Rpl12,Rps27l,Rpl38,Rps28,Eif3j,Rps4x
1_Member	Reactome Gene Sets	R-RNO-72737	Cap-dependent Translation Initiation	-13.777	-10.7444	46/131	25348,28298,29236,29257,29258,29284,29285,29286,29288,64205,64302,64306,64307,64640,81763,81765,81766,81767,81768,81769,81770,81773,81775,81776,117042,122772,124323,140654,140655,140661,161477,290641,292964,293427,294282,295975,296302,300079,308306,361923,499782,681429,689284,691531,691947,100362640	Rps29,Rpl32,Rpsa,Rpl9,Rps7,Rps14,Rps15,Rps17,Rps3a,Rplp0,Rpl4,Rpl27,Rpl24,Rpl30,Rpl5,Rpl13,Rpl18,Rpl19,Rpl22,Rpl36al,Rpl37,Rps10,Rps21,Rps24,Rpl6,Rps20,Rps23,Rps3,Rps16,Rplp1,Rps13,Rpl18a,Rpl36a,Eif3f,Rps18,Eif3m,Eif2s2,Rpl3,Eif5b,Rpl22l1,Rpl12,Rps27l,Rpl38,Rps28,Eif3j,Rps4x
1_Member	Reactome Gene Sets	R-RNO-975956	Nonsense Mediated Decay (NMD) independent of the Exon Junction Complex (EJC)	-13.6799	-10.6721	41/108	25348,28298,29236,29257,29258,29284,29285,29286,29288,64205,64302,64306,64307,64640,81763,81765,81766,81767,81768,81769,81770,81773,81775,81776,117042,122772,124323,140654,140655,140661,161477,290641,292964,294282,300079,361923,499782,681429,689284,691531,100362640	Rps29,Rpl32,Rpsa,Rpl9,Rps7,Rps14,Rps15,Rps17,Rps3a,Rplp0,Rpl4,Rpl27,Rpl24,Rpl30,Rpl5,Rpl13,Rpl18,Rpl19,Rpl22,Rpl36al,Rpl37,Rps10,Rps21,Rps24,Rpl6,Rps20,Rps23,Rps3,Rps16,Rplp1,Rps13,Rpl18a,Rpl36a,Rps18,Rpl3,Rpl22l1,Rpl12,Rps27l,Rpl38,Rps28,Rps4x
1_Member	GO Biological Processes	GO:0043604	amide biosynthetic process	-12.5615	-9.66017	115/563	24329,24907,25348,25538,25550,27139,28298,29236,29257,29258,29284,29285,29286,29288,29752,59117,60581,64205,64302,64306,64307,64360,64638,64640,65139,79449,81763,81765,81766,81767,81768,81769,81770,81775,81776,83537,83789,85493,94340,117042,122772,124323,124440,140654,140655,140661,161477,171400,259218,287126,287417,287635,289143,289469,290632,290641,292758,292762,292964,293427,293666,293725,2937…	Egfr,Dmd,Rps29,Rps5,Slc1a1,Rps26,Rpl32,Rpsa,Rpl9,Rps7,Rps14,Rps15,Rps17,Rps3a,Fau,Ago2,Acaca,Rplp0,Rpl4,Rpl27,Rpl24,Mrpl23,Rpl28,Rpl30,Rps12,Rpl21,Rpl5,Rpl13,Rpl18,Rpl19,Rpl22,Rpl36al,Rpl37,Rps21,Rps24,Smpd2,Rps2,Abcf1,Acsl5,Rpl6,Rps20,Rps23,Rpl41,Rps3,Rps16,Rplp1,Rps13,Elovl5,Rwdd1,Mrps34,Rpl26,Mrpl27,Mrps14,Mrps18c,Mrpl34,Rpl18a,Mrps12,Eif3k,Rpl36a,Eif3f,mrpl11,Eef1g,Mrpl16,Mrps18b,Rps18,Eif3m,…
1_Member	Reactome Gene Sets	R-RNO-6791226	Major pathway of rRNA processing in the nucleolus and cytosol	-10.7557	-8.04903	49/172	25348,28298,29236,29257,29258,29284,29285,29286,29288,64205,64302,64306,64307,64640,81763,81765,81766,81767,81768,81769,81770,81773,81775,81776,117042,122772,124323,140654,140655,140661,161477,290641,292964,294282,297685,299198,300079,308441,315697,317399,359727,361923,362902,363134,499782,681429,689284,691531,100362640	Rps29,Rpl32,Rpsa,Rpl9,Rps7,Rps14,Rps15,Rps17,Rps3a,Rplp0,Rpl4,Rpl27,Rpl24,Rpl30,Rpl5,Rpl13,Rpl18,Rpl19,Rpl22,Rpl36al,Rpl37,Rps10,Rps21,Rps24,Rpl6,Rps20,Rps23,Rps3,Rps16,Rplp1,Rps13,Rpl18a,Rpl36a,Rps18,Ddx47,Fcf1,Rpl3,Exosc5,Imp3,Ddx21,Bysl,Rpl22l1,Dcaf13,Rrp9,Rpl12,Rps27l,Rpl38,Rps28,Rps4x
1_Member	Reactome Gene Sets	R-RNO-72312	rRNA processing	-10.7557	-8.04903	49/172	25348,28298,29236,29257,29258,29284,29285,29286,29288,64205,64302,64306,64307,64640,81763,81765,81766,81767,81768,81769,81770,81773,81775,81776,117042,122772,124323,140654,140655,140661,161477,290641,292964,294282,297685,299198,300079,308441,315697,317399,359727,361923,362902,363134,499782,681429,689284,691531,100362640	Rps29,Rpl32,Rpsa,Rpl9,Rps7,Rps14,Rps15,Rps17,Rps3a,Rplp0,Rpl4,Rpl27,Rpl24,Rpl30,Rpl5,Rpl13,Rpl18,Rpl19,Rpl22,Rpl36al,Rpl37,Rps10,Rps21,Rps24,Rpl6,Rps20,Rps23,Rps3,Rps16,Rplp1,Rps13,Rpl18a,Rpl36a,Rps18,Ddx47,Fcf1,Rpl3,Exosc5,Imp3,Ddx21,Bysl,Rpl22l1,Dcaf13,Rrp9,Rpl12,Rps27l,Rpl38,Rps28,Rps4x
1_Member	Reactome Gene Sets	R-RNO-8868773	rRNA processing in the nucleus and cytosol	-10.7557	-8.04903	49/172	25348,28298,29236,29257,29258,29284,29285,29286,29288,64205,64302,64306,64307,64640,81763,81765,81766,81767,81768,81769,81770,81773,81775,81776,117042,122772,124323,140654,140655,140661,161477,290641,292964,294282,297685,299198,300079,308441,315697,317399,359727,361923,362902,363134,499782,681429,689284,691531,100362640	Rps29,Rpl32,Rpsa,Rpl9,Rps7,Rps14,Rps15,Rps17,Rps3a,Rplp0,Rpl4,Rpl27,Rpl24,Rpl30,Rpl5,Rpl13,Rpl18,Rpl19,Rpl22,Rpl36al,Rpl37,Rps10,Rps21,Rps24,Rpl6,Rps20,Rps23,Rps3,Rps16,Rplp1,Rps13,Rpl18a,Rpl36a,Rps18,Ddx47,Fcf1,Rpl3,Exosc5,Imp3,Ddx21,Bysl,Rpl22l1,Dcaf13,Rrp9,Rpl12,Rps27l,Rpl38,Rps28,Rps4x
1_Member	GO Biological Processes	GO:0002181	cytoplasmic translation	-10.5561	-7.90582	32/86	25348,27139,28298,29236,29257,64205,64307,64640,81766,81767,81768,81775,83789,117042,124323,124440,140661,259218,287417,290641,292762,292964,293427,295975,296302,302500,361923,362154,687565,689284,691531,691947	Rps29,Rps26,Rpl32,Rpsa,Rpl9,Rplp0,Rpl24,Rpl30,Rpl18,Rpl19,Rpl22,Rps21,Rps2,Rpl6,Rps23,Rpl41,Rplp1,Rwdd1,Rpl26,Rpl18a,Eif3k,Rpl36a,Eif3f,Eif3m,Eif2s2,Mcts1,Rpl22l1,Zc3h15,Denr,Rpl38,Rps28,Eif3j
1_Member	KEGG Pathway	rno05171	Coronavirus disease - COVID-19	-10.2177	-7.57792	72/317	24231,24232,24310,24329,24575,24680,24681,25348,25513,25538,27139,28298,29236,29257,29258,29284,29285,29286,29288,29687,29752,50658,64205,64302,64306,64307,64638,64640,65139,79449,81525,81635,81763,81765,81766,81767,81768,81769,81770,81773,81775,81776,83789,85243,117042,122772,124323,124440,140654,140655,140661,161477,170911,287417,290641,292964,294282,297755,298566,300079,308267,317646,360572,36…	C2,C3,Ace,Egfr,Mx1,Prkca,Prkcg,Rps29,Pik3r1,Rps5,Rps26,Rpl32,Rpsa,Rpl9,Rps7,Rps14,Rps15,Rps17,Rps3a,C1qb,Fau,Mapk9,Rplp0,Rpl4,Rpl27,Rpl24,Rpl28,Rpl30,Rps12,Rpl21,Nfkbib,Adar,Rpl5,Rpl13,Rpl18,Rpl19,Rpl22,Rpl36al,Rpl37,Rps10,Rps21,Rps24,Rps2,Pik3cb,Rpl6,Rps20,Rps23,Rpl41,Rps3,Rps16,Rplp1,Rps13,Pik3ca,Rpl26,Rpl18a,Rpl36a,Rps18,Rpl7,C1qa,Rpl3,Tab2,Rpl13a,Rpl23a,Rpl22l1,Rpl34,C1qc,Rpl12,Rps27l,Rpl38,R…
1_Member	Reactome Gene Sets	R-RNO-8953854	Metabolism of RNA	-8.90627	-6.38362	97/510	25348,25379,28298,29236,29257,29258,29284,29285,29286,29288,29425,29666,29676,29677,50522,64205,64302,64306,64307,64640,81635,81763,81765,81766,81767,81768,81769,81770,81773,81775,81776,83499,83503,84486,85252,85492,117017,117042,122772,124323,140654,140655,140661,161477,170538,171137,259170,287249,287530,290641,290647,291983,292766,292964,294282,295284,296913,297455,297685,299198,299620,299805,3…	Rps29,Anp32a,Rpl32,Rpsa,Rpl9,Rps7,Rps14,Rps15,Rps17,Rps3a,Psmb5,Psmb6,Psmb3,Psmc3,Ubc,Rplp0,Rpl4,Rpl27,Rpl24,Rpl30,Adar,Rpl5,Rpl13,Rpl18,Rpl19,Rpl22,Rpl36al,Rpl37,Rps10,Rps21,Rps24,Psmd4,Polr2f,Sf3b1,Xpo1,Psmb7,Polr2g,Rpl6,Rps20,Rps23,Rps3,Rps16,Rplp1,Rps13,Prkcd,Khsrp,Casc3,Cnot6,Prpf8,Rpl18a,Lsm4,Psmb10,Psmd8,Rpl36a,Rps18,Rbm8a,Lsm8,Lsm3,Ddx47,Fcf1,Sf3a2,Cnot2,Rpl3,Xrn1,Thoc7,Exosc5,Hnrnph2,Upf…
1_Member	Reactome Gene Sets	R-RNO-72695	Formation of the ternary complex, and subsequently, the 43S complex	-8.75478	-6.25519	23/56	25348,29236,29258,29284,29285,29286,29288,81773,81775,81776,122772,124323,140654,140655,161477,293427,294282,295975,296302,681429,691531,691947,100362640	Rps29,Rpsa,Rps7,Rps14,Rps15,Rps17,Rps3a,Rps10,Rps21,Rps24,Rps20,Rps23,Rps3,Rps16,Rps13,Eif3f,Rps18,Eif3m,Eif2s2,Rps27l,Rps28,Eif3j,Rps4x
1_Member	Reactome Gene Sets	R-RNO-72649	Translation initiation complex formation	-7.59151	-5.15456	23/63	25348,29236,29258,29284,29285,29286,29288,81773,81775,81776,122772,124323,140654,140655,161477,293427,294282,295975,296302,681429,691531,691947,100362640	Rps29,Rpsa,Rps7,Rps14,Rps15,Rps17,Rps3a,Rps10,Rps21,Rps24,Rps20,Rps23,Rps3,Rps16,Rps13,Eif3f,Rps18,Eif3m,Eif2s2,Rps27l,Rps28,Eif3j,Rps4x
1_Member	Reactome Gene Sets	R-RNO-72662	Activation of the mRNA upon binding of the cap-binding complex and eIFs, and subsequent binding to 43S	-7.44224	-5.03048	23/64	25348,29236,29258,29284,29285,29286,29288,81773,81775,81776,122772,124323,140654,140655,161477,293427,294282,295975,296302,681429,691531,691947,100362640	Rps29,Rpsa,Rps7,Rps14,Rps15,Rps17,Rps3a,Rps10,Rps21,Rps24,Rps20,Rps23,Rps3,Rps16,Rps13,Eif3f,Rps18,Eif3m,Eif2s2,Rps27l,Rps28,Eif3j,Rps4x
1_Member	Reactome Gene Sets	R-RNO-72702	Ribosomal scanning and start codon recognition	-7.44224	-5.03048	23/64	25348,29236,29258,29284,29285,29286,29288,81773,81775,81776,122772,124323,140654,140655,161477,293427,294282,295975,296302,681429,691531,691947,100362640	Rps29,Rpsa,Rps7,Rps14,Rps15,Rps17,Rps3a,Rps10,Rps21,Rps24,Rps20,Rps23,Rps3,Rps16,Rps13,Eif3f,Rps18,Eif3m,Eif2s2,Rps27l,Rps28,Eif3j,Rps4x
2_Summary	KEGG Pathway	rno05020	Prion disease	-15.1681	-11.7491	75/273	24239,24330,24409,24586,24675,24786,25282,25488,25513,29425,29445,29507,29666,29676,29677,29687,29716,29754,50658,54322,58854,79129,79255,81647,83499,85243,85492,114630,116549,170538,170911,171335,192241,245958,245965,252934,257648,288088,291081,291103,291660,292766,293130,293453,293508,293652,293991,294560,294964,295923,296658,297990,298566,299310,299643,299954,301123,301427,315167,361385,362344…	Cacna1c,Egr1,Grin2a,Ncam1,Ppp3cb,Sod1,Cox6a1,Ndufa5,Pik3r1,Psmb5,Cox4i1,Cox7a2,Psmb6,Psmb3,Psmc3,C1qb,Cacna1d,Atp5mc1,Mapk9,Cox6c,Psmb4,Cyba,Atf4,Atf2,Psmd4,Pik3cb,Psmb7,Atp5mc3,Csnk2a1,Prkcd,Pik3ca,Cox8a,Atp5po,Atp5f1e,Atp5f1d,Cox5a,Cacna1b,Ndufb4,Tubb2b,Uqcrfs1,Ndufa2,Psmd8,Ndufc2,Ndufab1,Prkacb,Ndufs8,Ndufb8,Mcu,Ndufb5,Ndufs3,Ndufa8,Ndufb6,C1qa,Ndufb11,Ndufa7,Ndufb9,Ndufa11,Ndufb3,Ndufa6,Ndufb…
2_Member	KEGG Pathway	rno05020	Prion disease	-15.1681	-11.7491	75/273	24239,24330,24409,24586,24675,24786,25282,25488,25513,29425,29445,29507,29666,29676,29677,29687,29716,29754,50658,54322,58854,79129,79255,81647,83499,85243,85492,114630,116549,170538,170911,171335,192241,245958,245965,252934,257648,288088,291081,291103,291660,292766,293130,293453,293508,293652,293991,294560,294964,295923,296658,297990,298566,299310,299643,299954,301123,301427,315167,361385,362344…	Cacna1c,Egr1,Grin2a,Ncam1,Ppp3cb,Sod1,Cox6a1,Ndufa5,Pik3r1,Psmb5,Cox4i1,Cox7a2,Psmb6,Psmb3,Psmc3,C1qb,Cacna1d,Atp5mc1,Mapk9,Cox6c,Psmb4,Cyba,Atf4,Atf2,Psmd4,Pik3cb,Psmb7,Atp5mc3,Csnk2a1,Prkcd,Pik3ca,Cox8a,Atp5po,Atp5f1e,Atp5f1d,Cox5a,Cacna1b,Ndufb4,Tubb2b,Uqcrfs1,Ndufa2,Psmd8,Ndufc2,Ndufab1,Prkacb,Ndufs8,Ndufb8,Mcu,Ndufb5,Ndufs3,Ndufa8,Ndufb6,C1qa,Ndufb11,Ndufa7,Ndufb9,Ndufa11,Ndufb3,Ndufa6,Ndufb…
2_Member	KEGG Pathway	rno00190	Oxidative phosphorylation	-15.1154	-11.7491	50/141	25282,25488,29445,29507,29754,29757,54322,89786,94170,114630,116455,140608,171335,192241,245958,245965,252934,288088,291103,291660,293130,293453,293652,293991,294964,295923,296658,296981,297990,298451,299310,299643,299954,300677,301123,301427,310856,315167,361385,362344,362588,362837,366448,497902,641434,654441,685322,690848,100188937,100911483	Cox6a1,Ndufa5,Cox4i1,Cox7a2,Atp5mc1,Atp6v0a1,Cox6c,Cox17,Atp6v0e1,Atp5mc3,Atp6v0a2,Atp5me,Cox8a,Atp5po,Atp5f1e,Atp5f1d,Cox5a,Ndufb4,Uqcrfs1,Ndufa2,Ndufc2,Ndufab1,Ndufs8,Ndufb8,Ndufb5,Ndufs3,Ndufa8,Atp6v0a4,Ndufb6,Atp6v0b,Ndufb11,Ndufa7,Ndufb9,Atp5mg,Ndufa11,Ndufb3,Ppa2,Ndufa6,Ndufb7,Ndufb2,Ndufs5,Ndufs7,Uqcrh,Uqcrq,Atp5pd,Cox6b2,Uqcr10,Uqcr11,Cox7c,Ndufa13
2_Member	KEGG Pathway	rno05012	Parkinson disease	-13.8578	-10.7709	72/270	24246,24786,25282,25400,25488,25686,29425,29445,29507,29666,29676,29677,29754,50522,50658,54322,58854,64476,79255,83499,85492,114630,117287,171140,171335,192241,245958,245965,252934,288088,291081,291103,291328,291660,292766,293130,293453,293508,293652,293991,294560,294964,295704,295923,296658,297961,297990,298689,299310,299643,299954,301123,301427,304962,314275,315167,361385,361986,362344,362588,…	Camk2d,Sod1,Cox6a1,Camk2a,Ndufa5,Gnai1,Psmb5,Cox4i1,Cox7a2,Psmb6,Psmb3,Psmc3,Atp5mc1,Ubc,Mapk9,Cox6c,Psmb4,Mfn2,Atf4,Psmd4,Psmb7,Atp5mc3,Park7,Camk2g,Cox8a,Atp5po,Atp5f1e,Atp5f1d,Cox5a,Ndufb4,Tubb2b,Uqcrfs1,Slc39a12,Ndufa2,Psmd8,Ndufc2,Ndufab1,Prkacb,Ndufs8,Ndufb8,Mcu,Ndufb5,Ube2l6,Ndufs3,Ndufa8,Ube2j1,Ndufb6,Ube2j2,Ndufb11,Ndufa7,Ndufb9,Ndufa11,Ndufb3,Atf6,Slc39a9,Ndufa6,Ndufb7,Slc39a1,Ndufb2,Nd…
2_Member	KEGG Pathway	rno05208	Chemical carcinogenesis - reactive oxygen species	-13.4762	-10.492	65/234	24329,24421,24424,24786,25233,25242,25282,25488,25513,29414,29445,29507,29754,50658,54322,58960,65030,78959,79129,85243,114630,170538,170911,171335,192241,245958,245965,252934,287398,288088,289440,291103,291660,293130,293453,293652,293991,294515,294964,295923,296658,297990,299310,299643,299954,300850,301123,301427,311860,315167,361385,362344,362588,362837,363855,366448,497902,499422,501110,641434…	Egfr,Gsta1,Gstm2,Sod1,Akt2,Arnt,Cox6a1,Ndufa5,Pik3r1,Akt3,Cox4i1,Cox7a2,Atp5mc1,Mapk9,Cox6c,Map2k2,Ephx2,Akr1a1,Cyba,Pik3cb,Atp5mc3,Prkcd,Pik3ca,Cox8a,Atp5po,Atp5f1e,Atp5f1d,Cox5a,Map2k4,Ndufb4,Ephx4,Uqcrfs1,Ndufa2,Ndufc2,Ndufab1,Ndufs8,Ndufb8,Foxo3,Ndufb5,Ndufs3,Ndufa8,Ndufb6,Ndufb11,Ndufa7,Ndufb9,Gsta4,Ndufa11,Ndufb3,Abl1,Ndufa6,Ndufb7,Ndufb2,Ndufs5,Ndufs7,Map2k7,Uqcrh,Uqcrq,Gstt3,Gsta6,Atp5pd,…
2_Member	KEGG Pathway	rno05415	Diabetic cardiomyopathy	-13.237	-10.275	61/214	24179,24246,24310,24680,24681,25233,25282,25400,25488,25513,29248,29414,29445,29507,29754,50658,54322,79129,85243,114630,170538,170911,171140,171335,192241,245958,245965,252934,288088,291103,291660,293130,293453,293652,293991,294964,295923,296658,297417,297990,299310,299643,299954,301123,301427,315167,361385,362102,362344,362588,362837,366448,497902,641434,654441,685322,689560,690848,100188937,10…	Agt,Camk2d,Ace,Prkca,Prkcg,Akt2,Cox6a1,Camk2a,Ndufa5,Pik3r1,Tnni3,Akt3,Cox4i1,Cox7a2,Atp5mc1,Mapk9,Cox6c,Cyba,Pik3cb,Atp5mc3,Prkcd,Pik3ca,Camk2g,Cox8a,Atp5po,Atp5f1e,Atp5f1d,Cox5a,Ndufb4,Uqcrfs1,Ndufa2,Ndufc2,Ndufab1,Ndufs8,Ndufb8,Ndufb5,Ndufs3,Ndufa8,Gfpt1,Ndufb6,Ndufb11,Ndufa7,Ndufb9,Ndufa11,Ndufb3,Ndufa6,Ndufb7,Ptpa,Ndufb2,Ndufs5,Ndufs7,Uqcrh,Uqcrq,Atp5pd,Cox6b2,Uqcr10,Ryr2,Uqcr11,Cox7c,Mpc2,N…
2_Member	WikiPathways	WP59	Electron transport chain	-12.7333	-9.81268	36/91	25282,25392,25488,29445,29507,54322,89786,114630,140608,171335,192241,245965,252934,288088,291103,291660,293130,293453,293652,293991,294964,295923,296658,297990,299643,299954,300677,315167,361385,362344,362749,362837,366448,497902,641434,685322	Cox6a1,Atp5if1,Ndufa5,Cox4i1,Cox7a2,Cox6c,Cox17,Atp5mc3,Atp5me,Cox8a,Atp5po,Atp5f1d,Cox5a,Ndufb4,Uqcrfs1,Ndufa2,Ndufc2,Ndufab1,Ndufs8,Ndufb8,Ndufb5,Ndufs3,Ndufa8,Ndufb6,Ndufa7,Ndufb9,Atp5mg,Ndufa6,Ndufb7,Ndufb2,Dmac2l,Ndufs7,Uqcrh,Uqcrq,Atp5pd,Uqcr10
2_Member	KEGG Pathway	rno05022	Pathways of neurodegeneration - multiple diseases	-12.4691	-9.58626	102/477	24205,24239,24246,24404,24409,24418,24675,24680,24681,24786,25049,25229,25282,25400,25488,29192,29425,29445,29507,29527,29666,29676,29677,29716,29754,50522,50592,50658,54322,58822,58854,58960,60331,63864,64476,64633,79255,81666,83499,84353,84428,85492,114630,116549,117287,171140,171335,171339,192241,245958,245965,252934,257648,288088,291081,291103,291660,292766,293130,293453,293652,293991,294560,…	Apc,Cacna1c,Camk2d,Gpx1,Grin2a,Grm5,Ppp3cb,Prkca,Prkcg,Sod1,Atxn1,Chrm1,Cox6a1,Camk2a,Ndufa5,Psen1,Psmb5,Cox4i1,Cox7a2,Ptgs2,Psmb6,Psmb3,Psmc3,Cacna1d,Atp5mc1,Ubc,Gria1,Mapk9,Cox6c,Csnk1e,Psmb4,Map2k2,Atxn3,Hsd17b10,Mfn2,Rab5a,Atf4,Gnaq,Psmd4,Ctnnb1,Dctn4,Psmb7,Atp5mc3,Csnk2a1,Park7,Camk2g,Cox8a,Dnah1,Atp5po,Atp5f1e,Atp5f1d,Cox5a,Cacna1b,Ndufb4,Tubb2b,Uqcrfs1,Ndufa2,Psmd8,Ndufc2,Ndufab1,Ndufs8,Nd…
2_Member	KEGG Pathway	rno05016	Huntington disease	-12.2771	-9.46128	75/307	24404,24418,24786,25282,25488,29425,29445,29507,29666,29676,29677,29718,29754,50592,50658,54322,58854,65046,81666,83499,83503,83516,84428,85492,114630,116561,117017,140670,171335,171339,192241,245958,245965,252934,257648,288088,291081,291103,291660,292766,293130,293453,293652,293991,294964,295923,296658,297990,299310,299643,299954,300240,301123,301427,308578,311786,312195,315167,361385,362344,362…	Gpx1,Grm5,Sod1,Cox6a1,Ndufa5,Psmb5,Cox4i1,Cox7a2,Psmb6,Psmb3,Psmc3,Kcnj10,Atp5mc1,Gria1,Mapk9,Cox6c,Psmb4,Ap2s1,Gnaq,Psmd4,Polr2f,Ppargc1a,Dctn4,Psmb7,Atp5mc3,Cltb,Polr2g,Ap2b1,Cox8a,Dnah1,Atp5po,Atp5f1e,Atp5f1d,Cox5a,Cacna1b,Ndufb4,Tubb2b,Uqcrfs1,Ndufa2,Psmd8,Ndufc2,Ndufab1,Ndufs8,Ndufb8,Ndufb5,Ndufs3,Ndufa8,Ndufb6,Ndufb11,Ndufa7,Ndufb9,Atg101,Ndufa11,Ndufb3,Ap2a1,Traf2,Nrf1,Ndufa6,Ndufb7,Ndufb2…
2_Member	KEGG Pathway	rno05010	Alzheimer disease	-12.1171	-9.31652	88/391	24205,24239,24409,24418,24539,24675,25229,25233,25282,25488,25513,29192,29392,29414,29425,29445,29507,29527,29650,29666,29676,29677,29716,29754,50658,54322,58822,58854,58960,63864,79255,81666,83499,84353,85243,85492,114630,116549,170911,171335,192241,245958,245965,252934,288088,291081,291103,291328,291660,292766,293130,293453,293652,293991,294560,294964,295923,296658,297990,299310,299643,299954,3…	Apc,Cacna1c,Grin2a,Grm5,Lpl,Ppp3cb,Chrm1,Akt2,Cox6a1,Ndufa5,Pik3r1,Psen1,Bace1,Akt3,Psmb5,Cox4i1,Cox7a2,Ptgs2,Adam10,Psmb6,Psmb3,Psmc3,Cacna1d,Atp5mc1,Mapk9,Cox6c,Csnk1e,Psmb4,Map2k2,Hsd17b10,Atf4,Gnaq,Psmd4,Ctnnb1,Pik3cb,Psmb7,Atp5mc3,Csnk2a1,Pik3ca,Cox8a,Atp5po,Atp5f1e,Atp5f1d,Cox5a,Ndufb4,Tubb2b,Uqcrfs1,Slc39a12,Ndufa2,Psmd8,Ndufc2,Ndufab1,Ndufs8,Ndufb8,Mcu,Ndufb5,Ndufs3,Ndufa8,Ndufb6,Ndufb11,…
2_Member	Reactome Gene Sets	R-RNO-163200	Respiratory electron transport, ATP synthesis by chemiosmotic coupling, and heat production by uncoupling proteins.	-12.0827	-9.29678	39/109	25282,25488,29445,29754,140608,171335,192241,245965,252934,288088,291103,291660,292845,293130,293453,293652,293991,294964,295923,297990,299310,299643,299954,300677,301123,301427,303922,315167,361385,362344,362588,362749,362837,366448,497902,641434,100188937,100302447,100911483	Cox6a1,Ndufa5,Cox4i1,Atp5mc1,Atp5me,Cox8a,Atp5po,Atp5f1d,Cox5a,Ndufb4,Uqcrfs1,Ndufa2,Etfb,Ndufc2,Ndufab1,Ndufs8,Ndufb8,Ndufb5,Ndufs3,Ndufb6,Ndufb11,Ndufa7,Ndufb9,Atp5mg,Ndufa11,Ndufb3,Timmdc1,Ndufa6,Ndufb7,Ndufb2,Ndufs5,Dmac2l,Ndufs7,Uqcrh,Uqcrq,Atp5pd,Cox7c,Cox16,Ndufa13
2_Member	KEGG Pathway	rno04723	Retrograde endocannabinoid signaling	-10.6588	-7.97561	45/151	24239,24418,24680,24681,24922,25451,25488,25686,29527,29709,29716,50592,50658,50664,79211,81666,114119,140675,245986,257648,288088,289606,291660,293130,293453,293508,293652,293991,294964,295923,296658,297990,299310,299643,299954,301123,301427,305509,315167,361385,362344,362588,362837,685451,100911483	Cacna1c,Grm5,Prkca,Prkcg,Gabrb3,Gabrb2,Ndufa5,Gnai1,Ptgs2,Gabrg2,Cacna1d,Gria1,Mapk9,Gnao1,Gabrg3,Gnaq,Gng10,Gabra4,Gng8,Cacna1b,Ndufb4,Gabra2,Ndufa2,Ndufc2,Ndufab1,Prkacb,Ndufs8,Ndufb8,Ndufb5,Ndufs3,Ndufa8,Ndufb6,Ndufb11,Ndufa7,Ndufb9,Ndufa11,Ndufb3,Adcy1,Ndufa6,Ndufb7,Ndufb2,Ndufs5,Ndufs7,Gng13,Ndufa13
2_Member	WikiPathways	WP1283	Oxidative phosphorylation	-10.6453	-7.97334	26/59	25488,29754,114630,140608,192241,245958,245965,291660,293130,293453,293652,293991,294964,295923,296658,297990,299643,299954,300677,301123,315167,361385,362344,362588,362749,362837	Ndufa5,Atp5mc1,Atp5mc3,Atp5me,Atp5po,Atp5f1e,Atp5f1d,Ndufa2,Ndufc2,Ndufab1,Ndufs8,Ndufb8,Ndufb5,Ndufs3,Ndufa8,Ndufb6,Ndufa7,Ndufb9,Atp5mg,Ndufa11,Ndufa6,Ndufb7,Ndufb2,Ndufs5,Dmac2l,Ndufs7
2_Member	Reactome Gene Sets	R-RNO-611105	Respiratory electron transport	-9.81113	-7.21087	32/91	25282,25488,29445,171335,252934,288088,291103,291660,292845,293130,293453,293652,293991,294964,295923,297990,299310,299643,299954,301123,301427,303922,315167,361385,362344,362588,362837,366448,497902,100188937,100302447,100911483	Cox6a1,Ndufa5,Cox4i1,Cox8a,Cox5a,Ndufb4,Uqcrfs1,Ndufa2,Etfb,Ndufc2,Ndufab1,Ndufs8,Ndufb8,Ndufb5,Ndufs3,Ndufb6,Ndufb11,Ndufa7,Ndufb9,Ndufa11,Ndufb3,Timmdc1,Ndufa6,Ndufb7,Ndufb2,Ndufs5,Ndufs7,Uqcrh,Uqcrq,Cox7c,Cox16,Ndufa13
2_Member	KEGG Pathway	rno04932	Non-alcoholic fatty liver disease	-9.63393	-7.05724	45/161	25233,25282,25488,25513,29414,29445,29507,50658,50686,54322,79255,85243,170911,171335,252934,288088,291103,291660,293130,293453,293652,293991,294964,295923,296658,297990,299310,299643,299954,301123,301427,311567,311786,315167,361385,362344,362588,362837,366448,497902,654441,685322,690848,100188937,100911483	Akt2,Cox6a1,Ndufa5,Pik3r1,Akt3,Cox4i1,Cox7a2,Mapk9,Gsk3a,Cox6c,Atf4,Pik3cb,Pik3ca,Cox8a,Cox5a,Ndufb4,Uqcrfs1,Ndufa2,Ndufc2,Ndufab1,Ndufs8,Ndufb8,Ndufb5,Ndufs3,Ndufa8,Ndufb6,Ndufb11,Ndufa7,Ndufb9,Ndufa11,Ndufb3,Itch,Traf2,Ndufa6,Ndufb7,Ndufb2,Ndufs5,Ndufs7,Uqcrh,Uqcrq,Cox6b2,Uqcr10,Uqcr11,Cox7c,Ndufa13
2_Member	Reactome Gene Sets	R-RNO-1428517	The citric acid (TCA) cycle and respiratory electron transport	-8.96675	-6.42386	42/151	25282,25488,29445,29754,81829,140608,170587,171335,192241,245965,252934,288088,291103,291660,292845,293130,293453,293652,293991,294964,295923,297990,299310,299643,299954,300677,301123,301427,303922,315167,361385,362344,362474,362588,362749,362837,366448,497902,641434,100188937,100302447,100911483	Cox6a1,Ndufa5,Cox4i1,Atp5mc1,Mdh2,Atp5me,Cs,Cox8a,Atp5po,Atp5f1d,Cox5a,Ndufb4,Uqcrfs1,Ndufa2,Etfb,Ndufc2,Ndufab1,Ndufs8,Ndufb8,Ndufb5,Ndufs3,Ndufb6,Ndufb11,Ndufa7,Ndufb9,Atp5mg,Ndufa11,Ndufb3,Timmdc1,Ndufa6,Ndufb7,Ndufb2,Adhfe1,Ndufs5,Dmac2l,Ndufs7,Uqcrh,Uqcrq,Atp5pd,Cox7c,Cox16,Ndufa13
2_Member	KEGG Pathway	rno04714	Thermogenesis	-8.75621	-6.25519	56/237	25282,25488,29445,29507,29754,54322,60445,81647,83516,89786,94340,114630,140608,171335,192241,245958,245965,252934,288088,291103,291406,291660,293130,293453,293508,293652,293991,294964,295923,296658,296732,297990,299310,299643,299954,300677,301123,301427,305509,315167,317203,361385,362344,362588,362837,366448,497902,498000,641434,654441,685322,690848,690871,100188937,100302447,100911483	Cox6a1,Ndufa5,Cox4i1,Cox7a2,Atp5mc1,Cox6c,Tsc1,Atf2,Ppargc1a,Cox17,Acsl5,Atp5mc3,Atp5me,Cox8a,Atp5po,Atp5f1e,Atp5f1d,Cox5a,Ndufb4,Uqcrfs1,Zfp516,Ndufa2,Ndufc2,Ndufab1,Prkacb,Ndufs8,Ndufb8,Ndufb5,Ndufs3,Ndufa8,Smarcd3,Ndufb6,Ndufb11,Ndufa7,Ndufb9,Atp5mg,Ndufa11,Ndufb3,Adcy1,Ndufa6,Rps6ka6,Ndufb7,Ndufb2,Ndufs5,Ndufs7,Uqcrh,Uqcrq,Coa3,Atp5pd,Cox6b2,Uqcr10,Uqcr11,Ndufaf8,Cox7c,Cox16,Ndufa13
2_Member	Reactome Gene Sets	R-RNO-6799198	Complex I biogenesis	-8.14529	-5.67466	22/55	25488,288088,291660,293130,293453,293652,293991,294964,295923,297990,299310,299643,299954,301123,301427,303922,315167,361385,362344,362588,362837,100911483	Ndufa5,Ndufb4,Ndufa2,Ndufc2,Ndufab1,Ndufs8,Ndufb8,Ndufb5,Ndufs3,Ndufb6,Ndufb11,Ndufa7,Ndufb9,Ndufa11,Ndufb3,Timmdc1,Ndufa6,Ndufb7,Ndufb2,Ndufs5,Ndufs7,Ndufa13
2_Member	GO Biological Processes	GO:0033108	mitochondrial respiratory chain complex assembly	-7.97824	-5.51456	30/95	25488,89786,288088,291103,291660,293130,293453,293652,293991,294964,295923,296658,297990,299310,299341,299954,301123,301427,315167,361385,361805,362344,362588,362837,498000,690344,690871,691431,100302447,100911483	Ndufa5,Cox17,Ndufb4,Uqcrfs1,Ndufa2,Ndufc2,Ndufab1,Ndufs8,Ndufb8,Ndufb5,Ndufs3,Ndufa8,Ndufb6,Ndufb11,Coa8,Ndufb9,Ndufa11,Ndufb3,Ndufa6,Ndufb7,Uqcc2,Ndufb2,Ndufs5,Ndufs7,Coa3,Uqcc3,Ndufaf8,Slc25a33,Cox16,Ndufa13
2_Member	GO Biological Processes	GO:0010257	NADH dehydrogenase complex assembly	-7.329	-4.94679	22/60	25488,288088,291660,293130,293453,293652,293991,294964,295923,296658,297990,299310,299954,301123,301427,315167,361385,362344,362588,362837,690871,100911483	Ndufa5,Ndufb4,Ndufa2,Ndufc2,Ndufab1,Ndufs8,Ndufb8,Ndufb5,Ndufs3,Ndufa8,Ndufb6,Ndufb11,Ndufb9,Ndufa11,Ndufb3,Ndufa6,Ndufb7,Ndufb2,Ndufs5,Ndufs7,Ndufaf8,Ndufa13
2_Member	GO Biological Processes	GO:0032981	mitochondrial respiratory chain complex I assembly	-7.329	-4.94679	22/60	25488,288088,291660,293130,293453,293652,293991,294964,295923,296658,297990,299310,299954,301123,301427,315167,361385,362344,362588,362837,690871,100911483	Ndufa5,Ndufb4,Ndufa2,Ndufc2,Ndufab1,Ndufs8,Ndufb8,Ndufb5,Ndufs3,Ndufa8,Ndufb6,Ndufb11,Ndufb9,Ndufa11,Ndufb3,Ndufa6,Ndufb7,Ndufb2,Ndufs5,Ndufs7,Ndufaf8,Ndufa13
2_Member	GO Biological Processes	GO:0006119	oxidative phosphorylation	-7.1912	-4.81468	30/102	25282,29445,29507,54322,140608,171335,192241,245958,245965,252934,291103,293130,293652,293991,295923,296658,297990,299643,299954,300677,362837,366448,497902,499335,641434,654441,685322,690344,690848,100188937	Cox6a1,Cox4i1,Cox7a2,Cox6c,Atp5me,Cox8a,Atp5po,Atp5f1e,Atp5f1d,Cox5a,Uqcrfs1,Ndufc2,Ndufs8,Ndufb8,Ndufs3,Ndufa8,Ndufb6,Ndufa7,Ndufb9,Atp5mg,Ndufs7,Uqcrh,Uqcrq,Fxn,Atp5pd,Cox6b2,Uqcr10,Uqcc3,Uqcr11,Cox7c
2_Member	GO Biological Processes	GO:0022900	electron transport chain	-7.06245	-4.70791	33/120	25282,25488,25618,29189,29445,29507,54322,64204,79129,80773,83516,171335,252934,291103,292845,293130,293652,293991,295923,296658,297990,299643,299954,301427,313786,362837,366448,497902,685322,690344,690848,100188937,100911483	Cox6a1,Ndufa5,Acadsb,Fdx1,Cox4i1,Cox7a2,Cox6c,Plec,Cyba,Cyb5b,Ppargc1a,Cox8a,Cox5a,Uqcrfs1,Etfb,Ndufc2,Ndufs8,Ndufb8,Ndufs3,Ndufa8,Ndufb6,Ndufa7,Ndufb9,Ndufb3,Fdx2,Ndufs7,Uqcrh,Uqcrq,Uqcr10,Uqcc3,Uqcr11,Cox7c,Ndufa13
2_Member	GO Biological Processes	GO:0019646	aerobic electron transport chain	-6.75102	-4.44224	22/64	25282,29445,29507,54322,171335,252934,291103,293130,293652,293991,295923,296658,297990,299643,299954,362837,366448,497902,685322,690344,690848,100188937	Cox6a1,Cox4i1,Cox7a2,Cox6c,Cox8a,Cox5a,Uqcrfs1,Ndufc2,Ndufs8,Ndufb8,Ndufs3,Ndufa8,Ndufb6,Ndufa7,Ndufb9,Ndufs7,Uqcrh,Uqcrq,Uqcr10,Uqcc3,Uqcr11,Cox7c
2_Member	KEGG Pathway	rno05014	Amyotrophic lateral sclerosis	-6.18587	-3.95223	69/370	24404,24409,24675,24786,25282,25488,29425,29445,29507,29666,29676,29677,29754,50592,54322,58854,64633,79255,83499,84428,85492,114630,171335,171339,192241,245958,245965,252934,288088,291081,291103,291660,292766,293130,293453,293652,293991,294560,294964,295923,296658,297990,299310,299643,299954,300240,301123,301427,304962,311786,315167,361385,361649,362245,362344,362588,362837,366448,497902,497918,…	Gpx1,Grin2a,Ppp3cb,Sod1,Cox6a1,Ndufa5,Psmb5,Cox4i1,Cox7a2,Psmb6,Psmb3,Psmc3,Atp5mc1,Gria1,Cox6c,Psmb4,Rab5a,Atf4,Psmd4,Dctn4,Psmb7,Atp5mc3,Cox8a,Dnah1,Atp5po,Atp5f1e,Atp5f1d,Cox5a,Ndufb4,Tubb2b,Uqcrfs1,Ndufa2,Psmd8,Ndufc2,Ndufab1,Ndufs8,Ndufb8,Mcu,Ndufb5,Ndufs3,Ndufa8,Ndufb6,Ndufb11,Ndufa7,Ndufb9,Atg101,Ndufa11,Ndufb3,Atf6,Traf2,Ndufa6,Ndufb7,Atxn2l,Map1lc3a,Ndufb2,Ndufs5,Ndufs7,Uqcrh,Uqcrq,Smcr8…
2_Member	GO Biological Processes	GO:0009060	aerobic respiration	-5.86984	-3.66752	34/140	25282,29445,29507,54322,81829,140608,170587,171335,192241,245958,245965,252934,288785,291103,293130,293652,293991,295923,296658,297990,299643,299954,300677,316444,362837,366448,497902,499335,641434,654441,685322,690344,690848,100188937	Cox6a1,Cox4i1,Cox7a2,Cox6c,Mdh2,Atp5me,Cs,Cox8a,Atp5po,Atp5f1e,Atp5f1d,Cox5a,Bloc1s1,Uqcrfs1,Ndufc2,Ndufs8,Ndufb8,Ndufs3,Ndufa8,Ndufb6,Ndufa7,Ndufb9,Atp5mg,Mdh1b,Ndufs7,Uqcrh,Uqcrq,Fxn,Atp5pd,Cox6b2,Uqcr10,Uqcc3,Uqcr11,Cox7c
2_Member	GO Biological Processes	GO:0042775	mitochondrial ATP synthesis coupled electron transport	-5.7545	-3.57426	22/72	25282,29445,29507,54322,171335,252934,291103,293130,293652,293991,295923,296658,297990,299643,299954,362837,366448,497902,685322,690344,690848,100188937	Cox6a1,Cox4i1,Cox7a2,Cox6c,Cox8a,Cox5a,Uqcrfs1,Ndufc2,Ndufs8,Ndufb8,Ndufs3,Ndufa8,Ndufb6,Ndufa7,Ndufb9,Ndufs7,Uqcrh,Uqcrq,Uqcr10,Uqcc3,Uqcr11,Cox7c
2_Member	GO Biological Processes	GO:0006091	generation of precursor metabolites and energy	-5.59354	-3.44447	61/326	24158,24664,25233,25282,25488,25618,29189,29445,29507,50681,50686,54322,64204,64392,79129,79238,80773,81829,83516,83688,117038,117548,140608,170587,171335,192241,245958,245965,252934,287835,288785,290636,291103,292138,292845,293130,293652,293991,295923,296658,297990,298655,299643,299954,300677,301427,313786,316444,361377,362837,366448,497902,499335,641434,654441,679869,685322,690344,690848,100188…	Acadm,Pomc,Akt2,Cox6a1,Ndufa5,Acadsb,Fdx1,Cox4i1,Cox7a2,Acox1,Gsk3a,Cox6c,Plec,Aldh1l1,Cyba,Hmgcl,Cyb5b,Mdh2,Ppargc1a,Taldo1,Mt3,Kif1b,Atp5me,Cs,Cox8a,Atp5po,Atp5f1e,Atp5f1d,Cox5a,Galk1,Bloc1s1,Pgls,Uqcrfs1,Eno4,Etfb,Ndufc2,Ndufs8,Ndufb8,Ndufs3,Ndufa8,Ndufb6,H6pd,Ndufa7,Ndufb9,Atp5mg,Ndufb3,Fdx2,Mdh1b,Phkb,Ndufs7,Uqcrh,Uqcrq,Fxn,Atp5pd,Cox6b2,Tcf7l2,Uqcr10,Uqcc3,Uqcr11,Cox7c,Ndufa13
2_Member	GO Biological Processes	GO:0022904	respiratory electron transport chain	-5.56923	-3.42678	26/96	25282,25488,29445,29507,54322,64204,83516,171335,252934,291103,292845,293130,293652,293991,295923,296658,297990,299643,299954,362837,366448,497902,685322,690344,690848,100188937	Cox6a1,Ndufa5,Cox4i1,Cox7a2,Cox6c,Plec,Ppargc1a,Cox8a,Cox5a,Uqcrfs1,Etfb,Ndufc2,Ndufs8,Ndufb8,Ndufs3,Ndufa8,Ndufb6,Ndufa7,Ndufb9,Ndufs7,Uqcrh,Uqcrq,Uqcr10,Uqcc3,Uqcr11,Cox7c
2_Member	GO Biological Processes	GO:0042773	ATP synthesis coupled electron transport	-5.53331	-3.3974	22/74	25282,29445,29507,54322,171335,252934,291103,293130,293652,293991,295923,296658,297990,299643,299954,362837,366448,497902,685322,690344,690848,100188937	Cox6a1,Cox4i1,Cox7a2,Cox6c,Cox8a,Cox5a,Uqcrfs1,Ndufc2,Ndufs8,Ndufb8,Ndufs3,Ndufa8,Ndufb6,Ndufa7,Ndufb9,Ndufs7,Uqcrh,Uqcrq,Uqcr10,Uqcc3,Uqcr11,Cox7c
2_Member	GO Biological Processes	GO:0045333	cellular respiration	-5.46696	-3.34382	38/171	25282,25488,29445,29507,54322,64204,81829,83516,140608,170587,171335,192241,245958,245965,252934,288785,291103,292845,293130,293652,293991,295923,296658,297990,299643,299954,300677,316444,362837,366448,497902,499335,641434,654441,685322,690344,690848,100188937	Cox6a1,Ndufa5,Cox4i1,Cox7a2,Cox6c,Plec,Mdh2,Ppargc1a,Atp5me,Cs,Cox8a,Atp5po,Atp5f1e,Atp5f1d,Cox5a,Bloc1s1,Uqcrfs1,Etfb,Ndufc2,Ndufs8,Ndufb8,Ndufs3,Ndufa8,Ndufb6,Ndufa7,Ndufb9,Atp5mg,Mdh1b,Ndufs7,Uqcrh,Uqcrq,Fxn,Atp5pd,Cox6b2,Uqcr10,Uqcc3,Uqcr11,Cox7c
2_Member	GO Biological Processes	GO:0046034	ATP metabolic process	-4.8836	-2.8433	40/194	25282,26956,29445,29507,29754,54322,114630,140608,171335,192241,245958,245965,252934,287835,291103,292138,293130,293652,293991,295923,296658,297990,297998,299643,299954,300677,303179,314312,362749,362837,366448,497902,499335,641434,654441,685322,690344,690848,100188937,100360100	Cox6a1,Ak3,Cox4i1,Cox7a2,Atp5mc1,Cox6c,Atp5mc3,Atp5me,Cox8a,Atp5po,Atp5f1e,Atp5f1d,Cox5a,Galk1,Uqcrfs1,Eno4,Ndufc2,Ndufs8,Ndufb8,Ndufs3,Ndufa8,Ndufb6,Nudt2,Ndufa7,Ndufb9,Atp5mg,Guk1,Entpd5,Dmac2l,Ndufs7,Uqcrh,Uqcrq,Fxn,Atp5pd,Cox6b2,Uqcr10,Uqcc3,Uqcr11,Cox7c,Taf3
2_Member	GO Biological Processes	GO:0015980	energy derivation by oxidation of organic compounds	-4.50214	-2.50864	44/229	24158,25233,25282,25488,29445,29507,50686,54322,64204,81829,83516,117038,140608,170587,171335,192241,245958,245965,252934,288785,291103,292845,293130,293652,293991,295923,296658,297990,299643,299954,300677,316444,361377,362837,366448,497902,499335,641434,654441,679869,685322,690344,690848,100188937	Acadm,Akt2,Cox6a1,Ndufa5,Cox4i1,Cox7a2,Gsk3a,Cox6c,Plec,Mdh2,Ppargc1a,Mt3,Atp5me,Cs,Cox8a,Atp5po,Atp5f1e,Atp5f1d,Cox5a,Bloc1s1,Uqcrfs1,Etfb,Ndufc2,Ndufs8,Ndufb8,Ndufs3,Ndufa8,Ndufb6,Ndufa7,Ndufb9,Atp5mg,Mdh1b,Phkb,Ndufs7,Uqcrh,Uqcrq,Fxn,Atp5pd,Cox6b2,Tcf7l2,Uqcr10,Uqcc3,Uqcr11,Cox7c
2_Member	GO Biological Processes	GO:0006120	mitochondrial electron transport, NADH to ubiquinone	-2.98168	-1.28568	9/27	293130,293652,293991,295923,296658,297990,299643,299954,362837	Ndufc2,Ndufs8,Ndufb8,Ndufs3,Ndufa8,Ndufb6,Ndufa7,Ndufb9,Ndufs7
3_Summary	GO Biological Processes	GO:0099536	synaptic signaling	-13.008	-10.0672	96/429	24239,24380,24409,24418,24514,24681,24915,24922,24923,25017,25041,25049,25075,25148,25187,25229,25252,25269,25451,25456,25592,25716,26989,29192,29237,29290,29595,29709,29716,50568,50592,54234,54239,54257,54290,56768,58942,59267,60337,60377,60442,60466,60564,63851,64829,64830,64865,65178,66027,79130,79211,79220,79240,81672,81802,81820,83572,83589,83610,83684,83731,84353,84360,85238,85275,114095,11…	Cacna1c,Gad2,Grin2a,Grm5,Jak2,Prkcg,Pdlim4,Gabrb3,Stx1b,Myo5a,P2rx6,Atxn1,Htr1b,Egr3,Htr2c,Chrm1,Dlg1,Pvalb,Gabrb2,Glrb,Agrn,Syt1,Cadps,Psen1,Penk,Adora1,Htr2a,Gabrg2,Cacna1d,Cspg5,Gria1,Cacna1e,Chrnb2,Grik2,Rgs10,Pclo,Cacnb4,Syt7,Npff,Lin7b,Lin7c,Stx7,Syt9,Fgf14,Unc13a,Unc13b,Pcdh8,Snap91,Drp2,Dnajc5,Gabrg3,Grid2,Nr4a1,Grm7,Stx3,Doc2b,Pafah1b1,Apba1,Apba2,Tpbg,Kcnma1,Ctnnb1,Clcn3,Synj1,Mpp2,Stxb…
3_Member	GO Biological Processes	GO:0099536	synaptic signaling	-13.008	-10.0672	96/429	24239,24380,24409,24418,24514,24681,24915,24922,24923,25017,25041,25049,25075,25148,25187,25229,25252,25269,25451,25456,25592,25716,26989,29192,29237,29290,29595,29709,29716,50568,50592,54234,54239,54257,54290,56768,58942,59267,60337,60377,60442,60466,60564,63851,64829,64830,64865,65178,66027,79130,79211,79220,79240,81672,81802,81820,83572,83589,83610,83684,83731,84353,84360,85238,85275,114095,11…	Cacna1c,Gad2,Grin2a,Grm5,Jak2,Prkcg,Pdlim4,Gabrb3,Stx1b,Myo5a,P2rx6,Atxn1,Htr1b,Egr3,Htr2c,Chrm1,Dlg1,Pvalb,Gabrb2,Glrb,Agrn,Syt1,Cadps,Psen1,Penk,Adora1,Htr2a,Gabrg2,Cacna1d,Cspg5,Gria1,Cacna1e,Chrnb2,Grik2,Rgs10,Pclo,Cacnb4,Syt7,Npff,Lin7b,Lin7c,Stx7,Syt9,Fgf14,Unc13a,Unc13b,Pcdh8,Snap91,Drp2,Dnajc5,Gabrg3,Grid2,Nr4a1,Grm7,Stx3,Doc2b,Pafah1b1,Apba1,Apba2,Tpbg,Kcnma1,Ctnnb1,Clcn3,Synj1,Mpp2,Stxb…
3_Member	GO Biological Processes	GO:0099537	trans-synaptic signaling	-12.4099	-9.5674	89/393	24239,24380,24409,24418,24681,24915,24922,24923,25017,25041,25049,25075,25148,25187,25229,25252,25269,25451,25456,25592,25716,26989,29192,29237,29290,29595,29709,29716,50568,50592,54234,54239,54257,56768,58942,59267,60337,60377,60442,60466,60564,63851,64829,64830,64865,65178,79130,79211,79220,79240,81672,81802,81820,83572,83589,83610,83684,83731,84353,84360,85238,85275,114095,116561,116647,116654…	Cacna1c,Gad2,Grin2a,Grm5,Prkcg,Pdlim4,Gabrb3,Stx1b,Myo5a,P2rx6,Atxn1,Htr1b,Egr3,Htr2c,Chrm1,Dlg1,Pvalb,Gabrb2,Glrb,Agrn,Syt1,Cadps,Psen1,Penk,Adora1,Htr2a,Gabrg2,Cacna1d,Cspg5,Gria1,Cacna1e,Chrnb2,Grik2,Pclo,Cacnb4,Syt7,Npff,Lin7b,Lin7c,Stx7,Syt9,Fgf14,Unc13a,Unc13b,Pcdh8,Snap91,Dnajc5,Gabrg3,Grid2,Nr4a1,Grm7,Stx3,Doc2b,Pafah1b1,Apba1,Apba2,Tpbg,Kcnma1,Ctnnb1,Clcn3,Synj1,Mpp2,Stxbp3,Cltb,Nlgn1,Ex…
3_Member	GO Biological Processes	GO:0007268	chemical synaptic transmission	-12.3991	-9.5674	86/374	24239,24380,24409,24418,24681,24915,24922,24923,25017,25041,25049,25075,25148,25187,25229,25252,25269,25451,25456,25592,25716,26989,29192,29237,29290,29595,29709,29716,50592,54234,54239,54257,56768,58942,59267,60337,60377,60442,60466,60564,63851,64829,64830,64865,65178,79130,79211,79220,79240,81672,81802,81820,83572,83589,83610,83684,83731,84353,84360,85238,85275,114095,116561,116647,116654,11668…	Cacna1c,Gad2,Grin2a,Grm5,Prkcg,Pdlim4,Gabrb3,Stx1b,Myo5a,P2rx6,Atxn1,Htr1b,Egr3,Htr2c,Chrm1,Dlg1,Pvalb,Gabrb2,Glrb,Agrn,Syt1,Cadps,Psen1,Penk,Adora1,Htr2a,Gabrg2,Cacna1d,Gria1,Cacna1e,Chrnb2,Grik2,Pclo,Cacnb4,Syt7,Npff,Lin7b,Lin7c,Stx7,Syt9,Fgf14,Unc13a,Unc13b,Pcdh8,Snap91,Dnajc5,Gabrg3,Grid2,Nr4a1,Grm7,Stx3,Doc2b,Pafah1b1,Apba1,Apba2,Tpbg,Kcnma1,Ctnnb1,Clcn3,Synj1,Mpp2,Stxbp3,Cltb,Nlgn1,Exoc4,Dl…
3_Member	GO Biological Processes	GO:0098916	anterograde trans-synaptic signaling	-12.3991	-9.5674	86/374	24239,24380,24409,24418,24681,24915,24922,24923,25017,25041,25049,25075,25148,25187,25229,25252,25269,25451,25456,25592,25716,26989,29192,29237,29290,29595,29709,29716,50592,54234,54239,54257,56768,58942,59267,60337,60377,60442,60466,60564,63851,64829,64830,64865,65178,79130,79211,79220,79240,81672,81802,81820,83572,83589,83610,83684,83731,84353,84360,85238,85275,114095,116561,116647,116654,11668…	Cacna1c,Gad2,Grin2a,Grm5,Prkcg,Pdlim4,Gabrb3,Stx1b,Myo5a,P2rx6,Atxn1,Htr1b,Egr3,Htr2c,Chrm1,Dlg1,Pvalb,Gabrb2,Glrb,Agrn,Syt1,Cadps,Psen1,Penk,Adora1,Htr2a,Gabrg2,Cacna1d,Gria1,Cacna1e,Chrnb2,Grik2,Pclo,Cacnb4,Syt7,Npff,Lin7b,Lin7c,Stx7,Syt9,Fgf14,Unc13a,Unc13b,Pcdh8,Snap91,Dnajc5,Gabrg3,Grid2,Nr4a1,Grm7,Stx3,Doc2b,Pafah1b1,Apba1,Apba2,Tpbg,Kcnma1,Ctnnb1,Clcn3,Synj1,Mpp2,Stxbp3,Cltb,Nlgn1,Exoc4,Dl…
3_Member	GO Biological Processes	GO:0042391	regulation of membrane potential	-9.78176	-7.19083	96/485	24179,24223,24239,24246,24409,24418,24786,24907,24922,24923,25041,25049,25229,25233,25252,25298,25349,25390,25392,25451,25456,25470,25592,29192,29272,29290,29335,29340,29415,29613,29682,29709,29710,29716,29718,29738,29754,29884,50592,54239,54257,56768,56827,58942,60337,63851,64476,64553,64830,65178,66016,78957,79211,79220,81574,81632,81662,81666,81922,83731,84484,85262,85275,89843,114032,114245,1…	Agt,B2m,Cacna1c,Camk2d,Grin2a,Grm5,Sod1,Dmd,Gabrb3,Stx1b,P2rx6,Atxn1,Chrm1,Akt2,Dlg1,Cck,Scn2b,Atp1b3,Atp5if1,Gabrb2,Glrb,Kcna5,Agrn,Psen1,Dpp6,Adora1,Oprk1,Prkce,S1pr2,Ntrk3,Kcnq3,Gabrg2,Scn8a,Cacna1d,Kcnj10,Kcnab2,Atp5mc1,Bok,Gria1,Chrnb2,Grik2,Pclo,Cacna1i,Cacnb4,Npff,Fgf14,Mfn2,Akap6,Unc13b,Snap91,Kcnmb4,Shank1,Gabrg3,Grid2,Scn1a,Abat,Gna11,Gnaq,Sh3gl1,Kcnma1,Slc4a4,Slc25a27,Mpp2,Cxadr,Kcnh4,…
3_Member	GO Biological Processes	GO:0060078	regulation of postsynaptic membrane potential	-3.62355	-1.7951	24/109	24239,24409,24418,24922,25041,25049,25229,25451,25456,29290,29709,50592,54239,54257,60337,63851,79211,79220,85275,140675,171297,266734,289606,298521	Cacna1c,Grin2a,Grm5,Gabrb3,P2rx6,Atxn1,Chrm1,Gabrb2,Glrb,Adora1,Gabrg2,Gria1,Chrnb2,Grik2,Npff,Fgf14,Gabrg3,Grid2,Mpp2,Gabra4,Nlgn3,Npas4,Gabra2,Grik3
4_Summary	GO Biological Processes	GO:0050808	synapse organization	-11.9477	-9.17601	78/330	24171,24232,24409,24418,24922,25017,25252,25318,25356,25451,25456,25529,25550,25567,25592,25600,29192,29650,29687,29709,50687,56768,58942,58946,58948,60324,60445,63865,64310,64829,64830,66027,78957,79220,81634,84009,84353,85275,113970,114589,116647,116839,117096,140447,140448,170641,171051,171093,171297,171393,171574,192117,266734,286931,289606,293645,293860,295382,298566,298675,300992,301227,302…	Add2,C3,Grin2a,Grm5,Gabrb3,Myo5a,Dlg1,Fnta,Cntn2,Gabrb2,Glrb,Ptprs,Slc1a1,Tnr,Agrn,Utrn,Psen1,Adam10,C1qb,Gabrg2,L1cam,Pclo,Cacnb4,Robo1,Dlg3,Synpo,Tsc1,Lgmn,Arf1,Unc13a,Unc13b,Drp2,Shank1,Grid2,Actn1,Kalrn,Ctnnb1,Mpp2,Magi2,Cntn5,Nlgn1,Rims2,Nlgn2,Slc8a2,Slc8a3,Adgrl3,Cabp1,Shank2,Nlgn3,Clstn3,Dnm3,Syngap1,Npas4,Unc13c,Gabra2,Ppfia1,Flna,Ntng1,C1qa,Rer1,Cacna2d2,Trem2,Frmpd4,Sez6l,Pcdh17,Efnb2,T…
4_Member	GO Biological Processes	GO:0050808	synapse organization	-11.9477	-9.17601	78/330	24171,24232,24409,24418,24922,25017,25252,25318,25356,25451,25456,25529,25550,25567,25592,25600,29192,29650,29687,29709,50687,56768,58942,58946,58948,60324,60445,63865,64310,64829,64830,66027,78957,79220,81634,84009,84353,85275,113970,114589,116647,116839,117096,140447,140448,170641,171051,171093,171297,171393,171574,192117,266734,286931,289606,293645,293860,295382,298566,298675,300992,301227,302…	Add2,C3,Grin2a,Grm5,Gabrb3,Myo5a,Dlg1,Fnta,Cntn2,Gabrb2,Glrb,Ptprs,Slc1a1,Tnr,Agrn,Utrn,Psen1,Adam10,C1qb,Gabrg2,L1cam,Pclo,Cacnb4,Robo1,Dlg3,Synpo,Tsc1,Lgmn,Arf1,Unc13a,Unc13b,Drp2,Shank1,Grid2,Actn1,Kalrn,Ctnnb1,Mpp2,Magi2,Cntn5,Nlgn1,Rims2,Nlgn2,Slc8a2,Slc8a3,Adgrl3,Cabp1,Shank2,Nlgn3,Clstn3,Dnm3,Syngap1,Npas4,Unc13c,Gabra2,Ppfia1,Flna,Ntng1,C1qa,Rer1,Cacna2d2,Trem2,Frmpd4,Sez6l,Pcdh17,Efnb2,T…
4_Member	GO Biological Processes	GO:0034330	cell junction organization	-9.92533	-7.31552	103/531	24171,24232,24409,24418,24680,24922,25017,25252,25318,25356,25409,25451,25456,25529,25550,25567,25592,25600,25724,29162,29192,29650,29687,29709,50687,56768,58834,58942,58946,58948,60324,60377,60445,63865,64204,64310,64829,64830,65131,66027,78957,79220,81634,84009,84353,84403,85275,89843,113970,114589,116647,116724,116839,117096,140447,140448,170641,170910,171051,171093,171296,171297,171393,171574…	Add2,C3,Grin2a,Grm5,Prkca,Gabrb3,Myo5a,Dlg1,Fnta,Cntn2,Cdh6,Gabrb2,Glrb,Ptprs,Slc1a1,Tnr,Agrn,Utrn,Itgb4,Cdh7,Psen1,Adam10,C1qb,Gabrg2,L1cam,Pclo,Dlc1,Cacnb4,Robo1,Dlg3,Synpo,Lin7b,Tsc1,Lgmn,Plec,Arf1,Unc13a,Unc13b,Cldn5,Drp2,Shank1,Grid2,Actn1,Kalrn,Ctnnb1,Gjb6,Mpp2,Cxadr,Magi2,Cntn5,Nlgn1,Epb41l3,Rims2,Nlgn2,Slc8a2,Slc8a3,Adgrl3,Mtdh,Cabp1,Shank2,Myo9a,Nlgn3,Clstn3,Dnm3,Syngap1,Npas4,Unc13c,Gab…
4_Member	GO Biological Processes	GO:0007416	synapse assembly	-5.06425	-2.99157	24/90	24171,24922,25451,25592,29709,56768,79220,113970,114589,116647,117096,170641,171093,171297,171393,171574,266734,289606,306055,306636,312652,317674,360652,499947	Add2,Gabrb3,Gabrb2,Agrn,Gabrg2,Pclo,Grid2,Magi2,Cntn5,Nlgn1,Nlgn2,Adgrl3,Shank2,Nlgn3,Clstn3,Dnm3,Npas4,Gabra2,Pcdh17,Efnb2,Plxnd1,Fzd5,Sdk2,Cbln4
4_Member	GO Biological Processes	GO:0034329	cell junction assembly	-4.11804	-2.18745	47/259	24171,24680,24922,25252,25409,25451,25592,25724,29162,29709,56768,58834,60377,64204,65131,79220,81634,84353,84403,113970,114589,116647,116724,117096,170641,170910,171093,171296,171297,171393,171574,266734,289606,290485,290628,301509,306055,306636,307035,307618,308912,312652,315686,317674,360652,365657,499947	Add2,Prkca,Gabrb3,Dlg1,Cdh6,Gabrb2,Agrn,Itgb4,Cdh7,Gabrg2,Pclo,Dlc1,Lin7b,Plec,Cldn5,Grid2,Actn1,Ctnnb1,Gjb6,Magi2,Cntn5,Nlgn1,Epb41l3,Nlgn2,Adgrl3,Mtdh,Shank2,Myo9a,Nlgn3,Clstn3,Dnm3,Npas4,Gabra2,Cldn10,Ocel1,Tns1,Pcdh17,Efnb2,Mpp7,Cdh5,Dchs1,Plxnd1,Peak1,Fzd5,Sdk2,Marveld2,Cbln4
5_Summary	Reactome Gene Sets	R-RNO-112316	Neuronal System	-11.3134	-8.55549	70/289	24246,24380,24409,24418,24681,24922,25252,25400,25451,25456,25470,25529,25550,25560,25686,25716,29613,29699,29709,29718,29738,50592,54239,54257,58942,58948,60355,60377,60442,64830,65046,66016,66022,78957,79130,79211,79213,81632,83589,83633,83731,84016,114032,114119,114245,116647,116681,116724,117096,117284,140670,140675,140725,170567,170848,171140,171297,245986,293508,293645,298521,298908,300992,…	Camk2d,Gad2,Grin2a,Grm5,Prkcg,Gabrb3,Dlg1,Camk2a,Gabrb2,Glrb,Kcna5,Ptprs,Slc1a1,Abcc9,Gnai1,Syt1,Ntrk3,Prkar2a,Gabrg2,Kcnj10,Kcnab2,Gria1,Chrnb2,Grik2,Cacnb4,Dlg3,Nsf,Lin7b,Lin7c,Unc13b,Ap2s1,Kcnmb4,Kcns2,Shank1,Dnajc5,Gabrg3,Slc6a11,Abat,Apba1,Gabbr2,Kcnma1,Grip1,Kcnh4,Gng10,Hcn3,Nlgn1,Dlgap2,Epb41l3,Nlgn2,Lrrc7,Ap2b1,Gabra4,Cacng4,Slc38a1,Kcnq2,Camk2g,Nlgn3,Gng8,Prkacb,Ppfia1,Grik3,Kcnf1,Cacna2…
5_Member	Reactome Gene Sets	R-RNO-112316	Neuronal System	-11.3134	-8.55549	70/289	24246,24380,24409,24418,24681,24922,25252,25400,25451,25456,25470,25529,25550,25560,25686,25716,29613,29699,29709,29718,29738,50592,54239,54257,58942,58948,60355,60377,60442,64830,65046,66016,66022,78957,79130,79211,79213,81632,83589,83633,83731,84016,114032,114119,114245,116647,116681,116724,117096,117284,140670,140675,140725,170567,170848,171140,171297,245986,293508,293645,298521,298908,300992,…	Camk2d,Gad2,Grin2a,Grm5,Prkcg,Gabrb3,Dlg1,Camk2a,Gabrb2,Glrb,Kcna5,Ptprs,Slc1a1,Abcc9,Gnai1,Syt1,Ntrk3,Prkar2a,Gabrg2,Kcnj10,Kcnab2,Gria1,Chrnb2,Grik2,Cacnb4,Dlg3,Nsf,Lin7b,Lin7c,Unc13b,Ap2s1,Kcnmb4,Kcns2,Shank1,Dnajc5,Gabrg3,Slc6a11,Abat,Apba1,Gabbr2,Kcnma1,Grip1,Kcnh4,Gng10,Hcn3,Nlgn1,Dlgap2,Epb41l3,Nlgn2,Lrrc7,Ap2b1,Gabra4,Cacng4,Slc38a1,Kcnq2,Camk2g,Nlgn3,Gng8,Prkacb,Ppfia1,Grik3,Kcnf1,Cacna2…
5_Member	Reactome Gene Sets	R-RNO-112315	Transmission across Chemical Synapses	-9.29981	-6.74436	47/176	24246,24380,24409,24681,24922,25252,25400,25451,25456,25550,25686,25716,29699,29709,29718,50592,54239,54257,58942,58948,60355,60377,60442,64830,65046,79130,79211,79213,81632,83589,83633,84016,114119,117284,140670,140675,140725,170567,171140,245986,293508,293645,298521,300992,305509,308578,685451	Camk2d,Gad2,Grin2a,Prkcg,Gabrb3,Dlg1,Camk2a,Gabrb2,Glrb,Slc1a1,Gnai1,Syt1,Prkar2a,Gabrg2,Kcnj10,Gria1,Chrnb2,Grik2,Cacnb4,Dlg3,Nsf,Lin7b,Lin7c,Unc13b,Ap2s1,Dnajc5,Gabrg3,Slc6a11,Abat,Apba1,Gabbr2,Grip1,Gng10,Lrrc7,Ap2b1,Gabra4,Cacng4,Slc38a1,Camk2g,Gng8,Prkacb,Ppfia1,Grik3,Cacna2d2,Adcy1,Ap2a1,Gng13
5_Member	Reactome Gene Sets	R-RNO-112314	Neurotransmitter receptors and postsynaptic signal transmission	-6.99903	-4.65539	32/115	24246,24409,24681,24922,25252,25400,25451,25456,25686,29699,29709,29718,50592,54239,54257,58948,60355,65046,79211,83633,84016,114119,117284,140670,140675,171140,245986,293508,298521,305509,308578,685451	Camk2d,Grin2a,Prkcg,Gabrb3,Dlg1,Camk2a,Gabrb2,Glrb,Gnai1,Prkar2a,Gabrg2,Kcnj10,Gria1,Chrnb2,Grik2,Dlg3,Nsf,Ap2s1,Gabrg3,Gabbr2,Grip1,Gng10,Lrrc7,Ap2b1,Gabra4,Camk2g,Gng8,Prkacb,Grik3,Adcy1,Ap2a1,Gng13
5_Member	KEGG Pathway	rno05032	Morphine addiction	-5.40836	-3.29456	25/92	24626,24680,24681,24922,25387,25451,25638,25686,29290,29691,29709,50664,63885,79211,83633,114119,140675,140929,245986,257648,289606,293508,305509,309962,685451	Pde4b,Prkca,Prkcg,Gabrb3,Arrb1,Gabrb2,Pde4a,Gnai1,Adora1,Pde1b,Gabrg2,Gnao1,Pde10a,Gabrg3,Gabbr2,Gng10,Gabra4,Pde7b,Gng8,Cacna1b,Gabra2,Prkacb,Adcy1,Pde8b,Gng13
5_Member	KEGG Pathway	rno04727	GABAergic synapse	-4.97524	-2.92174	24/91	24239,24380,24680,24681,24922,25451,25686,29709,29716,50664,60355,79211,79213,81632,83633,114119,140675,170567,245986,257648,289606,293508,305509,685451	Cacna1c,Gad2,Prkca,Prkcg,Gabrb3,Gabrb2,Gnai1,Gabrg2,Cacna1d,Gnao1,Nsf,Gabrg3,Slc6a11,Abat,Gabbr2,Gng10,Gabra4,Slc38a1,Gng8,Cacna1b,Gabra2,Prkacb,Adcy1,Gng13
5_Member	Reactome Gene Sets	R-RNO-977443	GABA receptor activation	-2.25762	-0.77993	12/52	24922,25451,25686,29709,29718,79211,83633,114119,140675,245986,305509,685451	Gabrb3,Gabrb2,Gnai1,Gabrg2,Kcnj10,Gabrg3,Gabbr2,Gng10,Gabra4,Gng8,Adcy1,Gng13
6_Summary	GO Biological Processes	GO:0034622	cellular protein-containing complex assembly	-11.2744	-8.52993	138/752	24223,24854,24907,25420,25488,25538,26989,29236,29284,29285,29328,29427,29428,29507,29528,29610,59117,64183,64205,64307,64829,64830,65178,79129,81635,81763,81773,83730,83789,84486,85238,89786,89816,114114,116561,116743,116839,117028,117042,140586,140670,170724,170845,171339,245921,245965,282635,286931,287530,287738,288088,288236,290647,291103,291660,291685,292165,292588,292624,292762,293130,29342…	B2m,Clu,Dmd,Cryab,Ndufa5,Rps5,Cadps,Rpsa,Rps14,Rps15,Gpx4,Aif1,Celf2,Cox7a2,Vamp3,Tgfbr3,Ago2,Pde4dip,Rplp0,Rpl24,Unc13a,Unc13b,Snap91,Cyba,Adar,Rpl5,Rps10,Vamp8,Rps2,Sf3b1,Synj1,Cox17,Picalm,Dnm1l,Cltb,Sh3gl2,Rims2,Bin1,Rpl6,Sox9,Ap2b1,Anp32b,Ndel1,Dnah1,Acvr1c,Atp5f1d,Mbnl1,Unc13c,Prpf8,Higd1b,Ndufb4,Psmg1,Lsm4,Uqcrfs1,Ndufa2,Srp19,Dnai3,Ube2s,Nop53,Eif3k,Ndufc2,Eif3f,Ndufab1,Ndufs8,Ndufb8,RT1-…
6_Member	GO Biological Processes	GO:0034622	cellular protein-containing complex assembly	-11.2744	-8.52993	138/752	24223,24854,24907,25420,25488,25538,26989,29236,29284,29285,29328,29427,29428,29507,29528,29610,59117,64183,64205,64307,64829,64830,65178,79129,81635,81763,81773,83730,83789,84486,85238,89786,89816,114114,116561,116743,116839,117028,117042,140586,140670,170724,170845,171339,245921,245965,282635,286931,287530,287738,288088,288236,290647,291103,291660,291685,292165,292588,292624,292762,293130,29342…	B2m,Clu,Dmd,Cryab,Ndufa5,Rps5,Cadps,Rpsa,Rps14,Rps15,Gpx4,Aif1,Celf2,Cox7a2,Vamp3,Tgfbr3,Ago2,Pde4dip,Rplp0,Rpl24,Unc13a,Unc13b,Snap91,Cyba,Adar,Rpl5,Rps10,Vamp8,Rps2,Sf3b1,Synj1,Cox17,Picalm,Dnm1l,Cltb,Sh3gl2,Rims2,Bin1,Rpl6,Sox9,Ap2b1,Anp32b,Ndel1,Dnah1,Acvr1c,Atp5f1d,Mbnl1,Unc13c,Prpf8,Higd1b,Ndufb4,Psmg1,Lsm4,Uqcrfs1,Ndufa2,Srp19,Dnai3,Ube2s,Nop53,Eif3k,Ndufc2,Eif3f,Ndufab1,Ndufs8,Ndufb8,RT1-…
6_Member	GO Biological Processes	GO:0022618	ribonucleoprotein complex assembly	-6.89818	-4.57468	44/188	25538,29236,29284,29285,29428,59117,64205,64307,81635,81763,81773,83789,84486,117042,282635,287530,290647,292624,292762,293427,295975,296302,298533,298586,299620,300079,302500,305506,310820,313593,360572,360602,362160,362630,365407,499669,680309,681031,681429,684148,687565,689284,691531,691947	Rps5,Rpsa,Rps14,Rps15,Celf2,Ago2,Rplp0,Rpl24,Adar,Rpl5,Rps10,Rps2,Sf3b1,Rpl6,Mbnl1,Prpf8,Lsm4,Nop53,Eif3k,Eif3f,Eif3m,Eif2s2,Ago4,Mrto4,Sf3a2,Rpl3,Mcts1,Eif6,Ptbp2,Ago3,Rpl23a,Luc7l3,Celf1,Srsf10,Cpsf7,Celf3,Snrpd2,Snrpg,Rps27l,Lsm2,Denr,Rpl38,Rps28,Eif3j
6_Member	GO Biological Processes	GO:0022613	ribonucleoprotein complex biogenesis	-6.57902	-4.29827	74/397	25538,29236,29258,29284,29285,29286,29428,59117,60445,64205,64306,64307,81635,81763,81773,81775,81776,83789,84486,84509,85252,117042,117241,140655,170944,282635,287417,287530,290647,292624,292762,293427,293700,294333,295975,296302,297685,297755,298533,298586,299198,299620,299900,300079,302500,304714,305506,309674,310820,313593,315697,317399,359727,360572,360602,360895,362160,362630,362902,363134,…	Rps5,Rpsa,Rps7,Rps14,Rps15,Rps17,Celf2,Ago2,Tsc1,Rplp0,Rpl27,Rpl24,Adar,Rpl5,Rps10,Rps21,Rps24,Rps2,Sf3b1,Ran,Xpo1,Rpl6,Pop5,Rps16,Dkc1,Mbnl1,Rpl26,Prpf8,Lsm4,Nop53,Eif3k,Eif3f,Trmt112,Slx9,Eif3m,Eif2s2,Ddx47,Rpl7,Ago4,Mrto4,Fcf1,Sf3a2,Utp23,Rpl3,Mcts1,Rrn3,Eif6,Rrp1,Ptbp2,Ago3,Imp3,Ddx21,Bysl,Rpl23a,Luc7l3,Rrp15,Celf1,Srsf10,Dcaf13,Rrp9,Cpsf7,Esf1,Rbis,Celf3,Gtf2h5,Snrpd2,Snrpg,Rps27l,Lsm2,Denr,…
6_Member	GO Biological Processes	GO:0071826	ribonucleoprotein complex subunit organization	-6.41975	-4.16105	44/195	25538,29236,29284,29285,29428,59117,64205,64307,81635,81763,81773,83789,84486,117042,282635,287530,290647,292624,292762,293427,295975,296302,298533,298586,299620,300079,302500,305506,310820,313593,360572,360602,362160,362630,365407,499669,680309,681031,681429,684148,687565,689284,691531,691947	Rps5,Rpsa,Rps14,Rps15,Celf2,Ago2,Rplp0,Rpl24,Adar,Rpl5,Rps10,Rps2,Sf3b1,Rpl6,Mbnl1,Prpf8,Lsm4,Nop53,Eif3k,Eif3f,Eif3m,Eif2s2,Ago4,Mrto4,Sf3a2,Rpl3,Mcts1,Eif6,Ptbp2,Ago3,Rpl23a,Luc7l3,Celf1,Srsf10,Cpsf7,Celf3,Snrpd2,Snrpg,Rps27l,Lsm2,Denr,Rpl38,Rps28,Eif3j
6_Member	GO Biological Processes	GO:0042274	ribosomal small subunit biogenesis	-4.14798	-2.21129	20/77	25538,29236,29258,29284,29285,29286,81773,81775,81776,83789,140655,294333,299198,299900,359727,362902,502227,681429,689284,691531	Rps5,Rpsa,Rps7,Rps14,Rps15,Rps17,Rps10,Rps21,Rps24,Rps2,Rps16,Slx9,Fcf1,Utp23,Bysl,Dcaf13,Gtf2h5,Rps27l,Rpl38,Rps28
6_Member	GO Biological Processes	GO:0042254	ribosome biogenesis	-3.92566	-2.03	48/271	25538,29236,29258,29284,29285,29286,60445,64205,64306,64307,81763,81773,81775,81776,83789,84509,85252,117042,117241,140655,170944,287417,292624,293700,294333,297685,297755,298586,299198,299900,300079,304714,305506,309674,315697,317399,359727,360572,360895,362902,363134,366203,499567,502227,681429,689284,691531,691534	Rps5,Rpsa,Rps7,Rps14,Rps15,Rps17,Tsc1,Rplp0,Rpl27,Rpl24,Rpl5,Rps10,Rps21,Rps24,Rps2,Ran,Xpo1,Rpl6,Pop5,Rps16,Dkc1,Rpl26,Nop53,Trmt112,Slx9,Ddx47,Rpl7,Mrto4,Fcf1,Utp23,Rpl3,Rrn3,Eif6,Rrp1,Imp3,Ddx21,Bysl,Rpl23a,Rrp15,Dcaf13,Rrp9,Esf1,Rbis,Gtf2h5,Rps27l,Rpl38,Rps28,Nop10
6_Member	GO Biological Processes	GO:0042255	ribosome assembly	-3.81911	-1.94702	18/69	25538,29236,29284,29285,64205,64307,81763,81773,83789,117042,292624,298586,300079,305506,360572,681429,689284,691531	Rps5,Rpsa,Rps14,Rps15,Rplp0,Rpl24,Rpl5,Rps10,Rps2,Rpl6,Nop53,Mrto4,Rpl3,Eif6,Rpl23a,Rps27l,Rpl38,Rps28
6_Member	GO Biological Processes	GO:0000028	ribosomal small subunit assembly	-3.11669	-1.38976	9/26	25538,29236,29284,29285,81773,83789,681429,689284,691531	Rps5,Rpsa,Rps14,Rps15,Rps10,Rps2,Rps27l,Rpl38,Rps28
6_Member	GO Biological Processes	GO:0016072	rRNA metabolic process	-2.6513	-1.03956	34/200	29258,29284,29285,29286,64306,81763,81775,81776,117241,140655,170944,287417,292624,293700,294333,297685,297755,298586,299198,299900,300944,305506,308441,309674,315697,317399,359727,360895,362902,363134,366203,502227,691531,691534	Rps7,Rps14,Rps15,Rps17,Rpl27,Rpl5,Rps21,Rps24,Pop5,Rps16,Dkc1,Rpl26,Nop53,Trmt112,Slx9,Ddx47,Rpl7,Mrto4,Fcf1,Utp23,Xrn1,Eif6,Exosc5,Rrp1,Imp3,Ddx21,Bysl,Rrp15,Dcaf13,Rrp9,Esf1,Gtf2h5,Rps28,Nop10
6_Member	GO Biological Processes	GO:0006364	rRNA processing	-2.53838	-0.955699	32/188	29258,29284,29285,29286,64306,81763,81775,81776,117241,140655,170944,287417,292624,293700,294333,297685,297755,298586,299198,299900,305506,309674,315697,317399,359727,360895,362902,363134,366203,502227,691531,691534	Rps7,Rps14,Rps15,Rps17,Rpl27,Rpl5,Rps21,Rps24,Pop5,Rps16,Dkc1,Rpl26,Nop53,Trmt112,Slx9,Ddx47,Rpl7,Mrto4,Fcf1,Utp23,Eif6,Rrp1,Imp3,Ddx21,Bysl,Rrp15,Dcaf13,Rrp9,Esf1,Gtf2h5,Rps28,Nop10
7_Summary	GO Biological Processes	GO:0010975	regulation of neuron projection development	-10.7156	-8.02079	110/564	24179,24223,24387,24907,24923,24974,25356,25529,25567,25595,29192,29245,29613,29650,29704,29751,29754,50686,50687,50864,54239,54245,54323,58946,58960,60445,64302,64476,65178,79220,81517,81808,83462,83572,83782,84009,84030,85248,89816,113970,114107,114114,114523,116647,117016,117038,117284,140590,170845,171026,171116,171140,171287,171297,171574,191571,191575,192117,192352,280670,287110,287151,2893…	Agt,B2m,Gfap,Dmd,Stx1b,RT1-A2,Cntn2,Ptprs,Tnr,Map2,Psen1,Klk6,Ntrk3,Adam10,Pacsin1,Sema3a,Atp5mc1,Gsk3a,L1cam,Ntm,Chrnb2,Crk,Arc,Robo1,Map2k2,Tsc1,Rpl4,Mfn2,Snap91,Grid2,Mdk,Nr2f1,Dynlt1,Pafah1b1,Nme2,Kalrn,Chn1,Kif3c,Picalm,Magi2,Kremen1,Dnm1l,Ntn1,Nlgn1,Mark1,Mt3,Lrrc7,Bmpr2,Ndel1,Akap5,Opa1,Camk2g,Epha7,Nlgn3,Dnm3,Fat3,Nme1,Syngap1,Ss18l1,Lzts3,Tbc1d24,Metrn,Plxna2,Actr2,Sema3g,Hecw1,Slc39a12,…
7_Member	GO Biological Processes	GO:0010975	regulation of neuron projection development	-10.7156	-8.02079	110/564	24179,24223,24387,24907,24923,24974,25356,25529,25567,25595,29192,29245,29613,29650,29704,29751,29754,50686,50687,50864,54239,54245,54323,58946,58960,60445,64302,64476,65178,79220,81517,81808,83462,83572,83782,84009,84030,85248,89816,113970,114107,114114,114523,116647,117016,117038,117284,140590,170845,171026,171116,171140,171287,171297,171574,191571,191575,192117,192352,280670,287110,287151,2893…	Agt,B2m,Gfap,Dmd,Stx1b,RT1-A2,Cntn2,Ptprs,Tnr,Map2,Psen1,Klk6,Ntrk3,Adam10,Pacsin1,Sema3a,Atp5mc1,Gsk3a,L1cam,Ntm,Chrnb2,Crk,Arc,Robo1,Map2k2,Tsc1,Rpl4,Mfn2,Snap91,Grid2,Mdk,Nr2f1,Dynlt1,Pafah1b1,Nme2,Kalrn,Chn1,Kif3c,Picalm,Magi2,Kremen1,Dnm1l,Ntn1,Nlgn1,Mark1,Mt3,Lrrc7,Bmpr2,Ndel1,Akap5,Opa1,Camk2g,Epha7,Nlgn3,Dnm3,Fat3,Nme1,Syngap1,Ss18l1,Lzts3,Tbc1d24,Metrn,Plxna2,Actr2,Sema3g,Hecw1,Slc39a12,…
7_Member	GO Biological Processes	GO:0031344	regulation of cell projection organization	-8.83125	-6.31642	133/776	24179,24205,24223,24387,24907,24923,24974,25356,25513,25529,25567,25592,25595,29192,29245,29613,29650,29704,29751,29754,50686,50687,50864,54239,54245,54323,58946,58960,60445,64030,64302,64476,64633,65178,79220,81517,81808,83462,83572,83782,83788,84009,84016,84030,85248,89816,113970,114107,114114,114523,116647,117016,117038,117242,117284,140590,170538,170845,171026,171116,171140,171287,171296,1712…	Agt,Apc,B2m,Gfap,Dmd,Stx1b,RT1-A2,Cntn2,Pik3r1,Ptprs,Tnr,Agrn,Map2,Psen1,Klk6,Ntrk3,Adam10,Pacsin1,Sema3a,Atp5mc1,Gsk3a,L1cam,Ntm,Chrnb2,Crk,Arc,Robo1,Map2k2,Tsc1,Kit,Rpl4,Mfn2,Rab5a,Snap91,Grid2,Mdk,Nr2f1,Dynlt1,Pafah1b1,Nme2,Septin9,Kalrn,Grip1,Chn1,Kif3c,Picalm,Magi2,Kremen1,Dnm1l,Ntn1,Nlgn1,Mark1,Mt3,Tenm2,Lrrc7,Bmpr2,Prkcd,Ndel1,Akap5,Opa1,Camk2g,Epha7,Myo9a,Nlgn3,Dnm3,Fat3,Nme1,Syngap1,Ss18…
7_Member	GO Biological Processes	GO:0120035	regulation of plasma membrane bounded cell projection organization	-8.62394	-6.13177	130/759	24179,24205,24223,24387,24907,24923,24974,25356,25513,25529,25567,25592,25595,29192,29245,29613,29650,29704,29751,29754,50686,50687,50864,54239,54245,54323,58946,58960,60445,64030,64302,64476,64633,65178,79220,81517,81808,83462,83572,83782,83788,84009,84030,85248,89816,113970,114107,114114,114523,116647,117016,117038,117242,117284,140590,170538,170845,171026,171116,171140,171287,171297,171574,191…	Agt,Apc,B2m,Gfap,Dmd,Stx1b,RT1-A2,Cntn2,Pik3r1,Ptprs,Tnr,Agrn,Map2,Psen1,Klk6,Ntrk3,Adam10,Pacsin1,Sema3a,Atp5mc1,Gsk3a,L1cam,Ntm,Chrnb2,Crk,Arc,Robo1,Map2k2,Tsc1,Kit,Rpl4,Mfn2,Rab5a,Snap91,Grid2,Mdk,Nr2f1,Dynlt1,Pafah1b1,Nme2,Septin9,Kalrn,Chn1,Kif3c,Picalm,Magi2,Kremen1,Dnm1l,Ntn1,Nlgn1,Mark1,Mt3,Tenm2,Lrrc7,Bmpr2,Prkcd,Ndel1,Akap5,Opa1,Camk2g,Epha7,Nlgn3,Dnm3,Fat3,Nme1,Syngap1,Ss18l1,Lzts3,Tbc…
7_Member	GO Biological Processes	GO:0051962	positive regulation of nervous system development	-8.52182	-6.04413	74/358	24310,24329,24387,24418,24680,25049,25495,25513,25592,29613,29754,50687,58946,58960,64030,64302,64476,65178,79220,81514,81517,83572,83684,84009,84353,85238,89816,114114,114523,116647,117028,117096,140588,140590,170641,170845,171026,171116,171297,171393,192352,287110,287151,289392,289820,290907,292732,294917,295365,296732,297804,299236,303113,303553,303823,304109,305589,308831,309095,309280,309459…	Ace,Egfr,Gfap,Grm5,Prkca,Atxn1,Nog,Pik3r1,Agrn,Ntrk3,Atp5mc1,L1cam,Robo1,Map2k2,Kit,Rpl4,Mfn2,Snap91,Grid2,Lrrn3,Mdk,Pafah1b1,Tpbg,Kalrn,Ctnnb1,Synj1,Picalm,Dnm1l,Ntn1,Nlgn1,Bin1,Nlgn2,Gli3,Bmpr2,Adgrl3,Ndel1,Akap5,Opa1,Nlgn3,Clstn3,Ss18l1,Tbc1d24,Metrn,Plxna2,Actr2,Lig4,Numbl,Tnik,Amigo1,Smarcd3,Plag1,Flrt2,Jade2,Rnd2,Map3k13,Tiam1,Bcl11a,Tenm4,Nkx6-2,Plxna3,Neurl1,Plxnd1,Ufl1,Dmrta2,Ptprf,Adgre…
7_Member	GO Biological Processes	GO:0051960	regulation of nervous system development	-7.70254	-5.25243	99/552	24223,24310,24329,24387,24418,24680,25049,25252,25495,25513,25529,25567,25592,25595,25742,29192,29613,29751,29754,50687,58946,58960,64030,64302,64476,65178,79220,79431,81514,81517,83462,83572,83684,84009,84353,85238,89816,114114,114523,116647,117028,117038,117096,140588,140590,170641,170845,171026,171116,171287,171297,171393,192117,192352,282840,287110,287151,289392,289820,290562,290907,292732,29…	B2m,Ace,Egfr,Gfap,Grm5,Prkca,Atxn1,Dlg1,Nog,Pik3r1,Ptprs,Tnr,Agrn,Map2,S100b,Psen1,Ntrk3,Sema3a,Atp5mc1,L1cam,Robo1,Map2k2,Kit,Rpl4,Mfn2,Snap91,Grid2,Bhlhe40,Lrrn3,Mdk,Dynlt1,Pafah1b1,Tpbg,Kalrn,Ctnnb1,Synj1,Picalm,Dnm1l,Ntn1,Nlgn1,Bin1,Mt3,Nlgn2,Gli3,Bmpr2,Adgrl3,Ndel1,Akap5,Opa1,Epha7,Nlgn3,Clstn3,Syngap1,Ss18l1,Atf5,Tbc1d24,Metrn,Plxna2,Actr2,Sema3g,Lig4,Numbl,Tnik,Amigo1,Lhx2,Smarcd3,Plag1,Fl…
7_Member	GO Biological Processes	GO:0050769	positive regulation of neurogenesis	-6.66859	-4.37405	60/297	24310,24329,24387,24418,25049,25495,29613,29754,50687,58946,58960,64030,64302,64476,65178,81517,83572,84009,84353,85238,89816,114114,114523,117028,140588,140590,170845,171026,171116,192352,287110,287151,289392,289820,290907,292732,294917,295365,296732,297804,303113,303553,303823,304109,305589,308831,309095,309280,309459,312652,313115,313471,360406,361555,362173,362587,499022,499335,501625,684352	Ace,Egfr,Gfap,Grm5,Atxn1,Nog,Ntrk3,Atp5mc1,L1cam,Robo1,Map2k2,Kit,Rpl4,Mfn2,Snap91,Mdk,Pafah1b1,Kalrn,Ctnnb1,Synj1,Picalm,Dnm1l,Ntn1,Bin1,Gli3,Bmpr2,Ndel1,Akap5,Opa1,Ss18l1,Tbc1d24,Metrn,Plxna2,Actr2,Lig4,Numbl,Tnik,Amigo1,Smarcd3,Plag1,Jade2,Rnd2,Map3k13,Tiam1,Bcl11a,Tenm4,Nkx6-2,Plxna3,Neurl1,Plxnd1,Ufl1,Dmrta2,Ptprf,Ankrd27,Caprin1,Macf1,Qk,Fxn,Bex1,Twf2
7_Member	GO Biological Processes	GO:0010720	positive regulation of cell development	-6.56568	-4.28943	72/383	24310,24329,24387,24418,25049,25427,25495,29415,29613,29754,50568,50658,50687,54245,58946,58960,64030,64302,64476,65131,65178,81517,81778,83572,84009,84353,85238,89816,114114,114523,117028,140588,140590,170845,171026,171116,192352,287110,287151,289392,289820,290907,292732,293860,294917,295365,296732,297804,303113,303553,303823,304109,305589,307618,308831,309095,309280,309459,311647,311860,312652,…	Ace,Egfr,Gfap,Grm5,Atxn1,Cyp51,Nog,S1pr2,Ntrk3,Atp5mc1,Cspg5,Mapk9,L1cam,Crk,Robo1,Map2k2,Kit,Rpl4,Mfn2,Cldn5,Snap91,Mdk,S100a10,Pafah1b1,Kalrn,Ctnnb1,Synj1,Picalm,Dnm1l,Ntn1,Bin1,Gli3,Bmpr2,Ndel1,Akap5,Opa1,Ss18l1,Tbc1d24,Metrn,Plxna2,Actr2,Lig4,Numbl,Flna,Tnik,Amigo1,Smarcd3,Plag1,Jade2,Rnd2,Map3k13,Tiam1,Bcl11a,Cdh5,Tenm4,Nkx6-2,Plxna3,Neurl1,Prex1,Abl1,Plxnd1,Ufl1,Dmrta2,Ptprf,Tyrobp,Ankrd27,…
7_Member	GO Biological Processes	GO:0050767	regulation of neurogenesis	-5.7753	-3.58874	79/453	24223,24310,24329,24387,24418,25049,25495,25529,25567,25595,29192,29613,29751,29754,50687,58946,58960,64030,64302,64476,65178,79431,81517,83462,83572,84009,84353,85238,89816,114114,114523,117028,117038,140588,140590,170845,171026,171116,171287,192117,192352,282840,287110,287151,289392,289820,290562,290907,292732,294917,295365,296706,296732,297804,301227,303113,303356,303553,303823,304109,305589,3…	B2m,Ace,Egfr,Gfap,Grm5,Atxn1,Nog,Ptprs,Tnr,Map2,Psen1,Ntrk3,Sema3a,Atp5mc1,L1cam,Robo1,Map2k2,Kit,Rpl4,Mfn2,Snap91,Bhlhe40,Mdk,Dynlt1,Pafah1b1,Kalrn,Ctnnb1,Synj1,Picalm,Dnm1l,Ntn1,Bin1,Mt3,Gli3,Bmpr2,Ndel1,Akap5,Opa1,Epha7,Syngap1,Ss18l1,Atf5,Tbc1d24,Metrn,Plxna2,Actr2,Sema3g,Lig4,Numbl,Tnik,Amigo1,Lhx2,Smarcd3,Plag1,Trem2,Jade2,Tmem98,Rnd2,Map3k13,Tiam1,Bcl11a,Tenm4,Nkx6-2,Plxna3,Neurl1,Plxnd1,U…
7_Member	GO Biological Processes	GO:0031346	positive regulation of cell projection organization	-5.60643	-3.45062	78/450	24179,24205,24907,25513,25592,29613,29704,29754,50687,58946,58960,64030,64302,64476,65178,81517,83462,83572,83782,83788,84009,84016,85248,89816,113970,114114,114523,116647,117242,117284,140590,170845,171026,171116,171574,191575,192352,287110,287151,289392,289820,292732,293860,294917,295365,296293,296374,299620,303553,303653,303811,303823,304109,304714,305589,306934,307124,308578,309280,309459,310…	Agt,Apc,Dmd,Pik3r1,Agrn,Ntrk3,Pacsin1,Atp5mc1,L1cam,Robo1,Map2k2,Kit,Rpl4,Mfn2,Snap91,Mdk,Dynlt1,Pafah1b1,Nme2,Septin9,Kalrn,Grip1,Kif3c,Picalm,Magi2,Dnm1l,Ntn1,Nlgn1,Tenm2,Lrrc7,Bmpr2,Ndel1,Akap5,Opa1,Dnm3,Nme1,Ss18l1,Tbc1d24,Metrn,Plxna2,Actr2,Numbl,Flna,Tnik,Amigo1,Cbfa2t2,Zmynd8,Sf3a2,Rnd2,Cdc42ep4,Dvl3,Map3k13,Tiam1,Rrn3,Bcl11a,Ripor2,Camk1d,Ap2a1,Plxna3,Neurl1,Fnbp1l,Abl1,Plxnd1,Lrp6,Tmem67…
7_Member	GO Biological Processes	GO:0050770	regulation of axonogenesis	-4.36519	-2.40102	38/190	25356,25529,25567,25595,29192,29613,29751,29754,50687,58946,58960,64302,65178,83572,84030,89816,114523,117038,140590,170845,171287,192117,287151,289392,290562,295365,303553,303823,304109,305589,305967,309280,312652,361244,361450,362587,499335,684352	Cntn2,Ptprs,Tnr,Map2,Psen1,Ntrk3,Sema3a,Atp5mc1,L1cam,Robo1,Map2k2,Rpl4,Snap91,Pafah1b1,Chn1,Picalm,Ntn1,Mt3,Bmpr2,Ndel1,Epha7,Syngap1,Metrn,Plxna2,Sema3g,Amigo1,Rnd2,Map3k13,Tiam1,Bcl11a,Kif13b,Plxna3,Plxnd1,RGD1307443,Ust,Macf1,Fxn,Twf2
7_Member	GO Biological Processes	GO:0050772	positive regulation of axonogenesis	-4.02662	-2.11191	24/103	29613,29754,50687,58946,58960,64302,65178,83572,89816,114523,140590,170845,287151,289392,295365,303553,303823,304109,305589,309280,312652,362587,499335,684352	Ntrk3,Atp5mc1,L1cam,Robo1,Map2k2,Rpl4,Snap91,Pafah1b1,Picalm,Ntn1,Bmpr2,Ndel1,Metrn,Plxna2,Amigo1,Rnd2,Map3k13,Tiam1,Bcl11a,Plxna3,Plxnd1,Macf1,Fxn,Twf2
7_Member	GO Biological Processes	GO:0010976	positive regulation of neuron projection development	-2.50741	-0.937239	37/227	24179,24907,29613,29704,64476,81517,83462,83572,83782,84009,85248,113970,114114,117284,170845,171116,191575,289820,293860,295365,296293,299620,304109,304714,305589,307124,308578,311860,312781,314627,361092,361555,361598,362173,499022,684352,684527	Agt,Dmd,Ntrk3,Pacsin1,Mfn2,Mdk,Dynlt1,Pafah1b1,Nme2,Kalrn,Kif3c,Magi2,Dnm1l,Lrrc7,Ndel1,Opa1,Nme1,Actr2,Flna,Amigo1,Cbfa2t2,Sf3a2,Tiam1,Rrn3,Bcl11a,Camk1d,Ap2a1,Abl1,Lrp6,Plk5,Stk24,Ankrd27,Iqgap1,Caprin1,Qk,Twf2,Crtc1
7_Member	GO Biological Processes	GO:0061387	regulation of extent of cell growth	-2.32249	-0.822026	24/134	25529,25567,25595,29613,29751,29754,50687,64302,83572,114523,117038,140590,170845,171287,290562,303553,303823,305589,309280,311860,361244,362587,499335,684352	Ptprs,Tnr,Map2,Ntrk3,Sema3a,Atp5mc1,L1cam,Rpl4,Pafah1b1,Ntn1,Mt3,Bmpr2,Ndel1,Epha7,Sema3g,Rnd2,Map3k13,Bcl11a,Plxna3,Abl1,RGD1307443,Macf1,Fxn,Twf2
7_Member	GO Biological Processes	GO:0030307	positive regulation of cell growth	-2.22368	-0.758615	32/197	24329,25716,29613,29650,29754,50687,54245,56819,64302,64553,64829,79129,79215,83572,83791,89816,114523,116549,116839,140590,170845,171047,252892,287702,303553,303823,305589,362587,367166,499335,684352,691431	Egfr,Syt1,Ntrk3,Adam10,Atp5mc1,L1cam,Crk,Extl3,Rpl4,Akap6,Unc13a,Cyba,Mtpn,Pafah1b1,Fdps,Picalm,Ntn1,Csnk2a1,Rims2,Bmpr2,Ndel1,Dnph1,Lgi1,Krt17,Rnd2,Map3k13,Bcl11a,Macf1,Hyal1,Fxn,Twf2,Slc25a33
7_Member	GO Biological Processes	GO:0030516	regulation of axon extension	-2.06931	-0.653666	21/118	25529,25567,25595,29613,29751,29754,50687,64302,83572,114523,117038,140590,170845,290562,303823,309280,311860,361244,362587,499335,684352	Ptprs,Tnr,Map2,Ntrk3,Sema3a,Atp5mc1,L1cam,Rpl4,Pafah1b1,Ntn1,Mt3,Bmpr2,Ndel1,Sema3g,Map3k13,Plxna3,Abl1,RGD1307443,Macf1,Fxn,Twf2
8_Summary	GO Biological Processes	GO:0099504	synaptic vesicle cycle	-10.6328	-7.97181	41/130	24804,24923,25716,26989,29192,29704,56768,59267,60466,60564,60668,64633,64829,64830,65178,81022,81802,81820,81922,83589,83610,84353,84360,85238,89816,114114,116561,116647,116743,116839,117028,117096,140670,155812,171297,171574,286931,287110,309129,313409,314349,84016,24942,25233,25306,25387,25490,25530,29414,29528,29631,50522,50592,58817,60355,60445,60568,64187,64310,65046,79117,83572,83730,84403…	Syp,Stx1b,Syt1,Cadps,Psen1,Pacsin1,Pclo,Syt7,Stx7,Syt9,Amph,Rab5a,Unc13a,Unc13b,Snap91,Stxbp5,Stx3,Doc2b,Sh3gl1,Apba1,Apba2,Ctnnb1,Clcn3,Synj1,Picalm,Dnm1l,Cltb,Nlgn1,Sh3gl2,Rims2,Bin1,Nlgn2,Ap2b1,Trim9,Nlgn3,Dnm3,Unc13c,Tbc1d24,Fcho2,Dnajc6,Ston2,Grip1,Chm,Akt2,Cpd,Arrb1,Nedd8,Rab12,Akt3,Vamp3,Bet1,Ubc,Gria1,Sec23a,Nsf,Tsc1,Syt11,Arl1,Arf1,Ap2s1,Arf5,Pafah1b1,Vamp8,Gjb6,Dctn4,Kif3c,Gosr1,Madd,Ki…
8_Member	GO Biological Processes	GO:0099504	synaptic vesicle cycle	-10.6328	-7.97181	41/130	24804,24923,25716,26989,29192,29704,56768,59267,60466,60564,60668,64633,64829,64830,65178,81022,81802,81820,81922,83589,83610,84353,84360,85238,89816,114114,116561,116647,116743,116839,117028,117096,140670,155812,171297,171574,286931,287110,309129,313409,314349	Syp,Stx1b,Syt1,Cadps,Psen1,Pacsin1,Pclo,Syt7,Stx7,Syt9,Amph,Rab5a,Unc13a,Unc13b,Snap91,Stxbp5,Stx3,Doc2b,Sh3gl1,Apba1,Apba2,Ctnnb1,Clcn3,Synj1,Picalm,Dnm1l,Cltb,Nlgn1,Sh3gl2,Rims2,Bin1,Nlgn2,Ap2b1,Trim9,Nlgn3,Dnm3,Unc13c,Tbc1d24,Fcho2,Dnajc6,Ston2
8_Member	GO Biological Processes	GO:0099003	vesicle-mediated transport in synapse	-9.98704	-7.36747	42/141	24804,24923,25716,26989,29192,29704,56768,59267,60466,60564,60668,64633,64829,64830,65178,81022,81802,81820,81922,83589,83610,84016,84353,84360,85238,89816,114114,116561,116647,116743,116839,117028,117096,140670,155812,171297,171574,286931,287110,309129,313409,314349	Syp,Stx1b,Syt1,Cadps,Psen1,Pacsin1,Pclo,Syt7,Stx7,Syt9,Amph,Rab5a,Unc13a,Unc13b,Snap91,Stxbp5,Stx3,Doc2b,Sh3gl1,Apba1,Apba2,Grip1,Ctnnb1,Clcn3,Synj1,Picalm,Dnm1l,Cltb,Nlgn1,Sh3gl2,Rims2,Bin1,Nlgn2,Ap2b1,Trim9,Nlgn3,Dnm3,Unc13c,Tbc1d24,Fcho2,Dnajc6,Ston2
8_Member	GO Biological Processes	GO:0036465	synaptic vesicle recycling	-7.74466	-5.28782	23/62	24804,25716,29704,59267,60668,64633,65178,81922,85238,89816,114114,116561,116647,116743,117028,117096,140670,171297,171574,287110,309129,313409,314349	Syp,Syt1,Pacsin1,Syt7,Amph,Rab5a,Snap91,Sh3gl1,Synj1,Picalm,Dnm1l,Cltb,Nlgn1,Sh3gl2,Bin1,Nlgn2,Ap2b1,Nlgn3,Dnm3,Tbc1d24,Fcho2,Dnajc6,Ston2
8_Member	GO Biological Processes	GO:0048488	synaptic vesicle endocytosis	-7.38226	-4.98257	21/55	24804,25716,29704,60668,65178,81922,85238,89816,114114,116561,116647,116743,117028,117096,140670,171297,171574,287110,309129,313409,314349	Syp,Syt1,Pacsin1,Amph,Snap91,Sh3gl1,Synj1,Picalm,Dnm1l,Cltb,Nlgn1,Sh3gl2,Bin1,Nlgn2,Ap2b1,Nlgn3,Dnm3,Tbc1d24,Fcho2,Dnajc6,Ston2
8_Member	GO Biological Processes	GO:0140238	presynaptic endocytosis	-7.38226	-4.98257	21/55	24804,25716,29704,60668,65178,81922,85238,89816,114114,116561,116647,116743,117028,117096,140670,171297,171574,287110,309129,313409,314349	Syp,Syt1,Pacsin1,Amph,Snap91,Sh3gl1,Synj1,Picalm,Dnm1l,Cltb,Nlgn1,Sh3gl2,Bin1,Nlgn2,Ap2b1,Nlgn3,Dnm3,Tbc1d24,Fcho2,Dnajc6,Ston2
8_Member	Reactome Gene Sets	R-RNO-199991	Membrane Trafficking	-6.9147	-4.58474	86/476	24942,25233,25306,25387,25490,25530,25716,29414,29528,29631,29704,50522,50592,58817,60355,60445,60564,60568,60668,64187,64310,64633,65046,65178,79117,81922,83572,83730,84403,84428,85238,85248,89816,94189,94193,116561,116743,117028,117548,140670,171574,171575,192243,192348,252853,252902,287110,287427,288785,289397,289820,290627,290659,291081,292074,292886,296199,297428,297518,300888,304344,306570,…	Chm,Akt2,Cpd,Arrb1,Nedd8,Rab12,Syt1,Akt3,Vamp3,Bet1,Pacsin1,Ubc,Gria1,Sec23a,Nsf,Tsc1,Syt9,Syt11,Amph,Arl1,Arf1,Rab5a,Ap2s1,Snap91,Arf5,Sh3gl1,Pafah1b1,Vamp8,Gjb6,Dctn4,Synj1,Kif3c,Picalm,Gosr1,Madd,Cltb,Sh3gl2,Bin1,Kif1b,Ap2b1,Dnm3,Dnase2,Golgb1,Fnbp1,Stx17,Dync1li1,Tbc1d24,Trappc1,Bloc1s1,Kif21b,Actr2,Use1,Cope,Tubb2b,Trappc2l,Tbc1d17,Snx5,Copg1,Arpc4,Tmed3,Ap4m1,Ank1,Ap2a1,Fnbp1l,Stam2,Pacsin3…
8_Member	Reactome Gene Sets	R-RNO-5653656	Vesicle-mediated transport	-6.91326	-4.58474	89/498	24440,24942,25233,25306,25387,25490,25530,25632,25716,29414,29528,29631,29704,50522,50592,58817,60355,60445,60564,60568,60668,64187,64310,64633,65046,65178,79117,81922,83572,83730,84403,84428,85238,85248,89816,94189,94193,116561,116743,117028,117548,140670,171574,171575,192243,192348,252853,252902,287110,287427,288785,289397,289820,290627,290659,291081,292074,292886,296199,297428,297518,300888,30…	Hbb,Chm,Akt2,Cpd,Arrb1,Nedd8,Rab12,Hba-a1,Syt1,Akt3,Vamp3,Bet1,Pacsin1,Ubc,Gria1,Sec23a,Nsf,Tsc1,Syt9,Syt11,Amph,Arl1,Arf1,Rab5a,Ap2s1,Snap91,Arf5,Sh3gl1,Pafah1b1,Vamp8,Gjb6,Dctn4,Synj1,Kif3c,Picalm,Gosr1,Madd,Cltb,Sh3gl2,Bin1,Kif1b,Ap2b1,Dnm3,Dnase2,Golgb1,Fnbp1,Stx17,Dync1li1,Tbc1d24,Trappc1,Bloc1s1,Kif21b,Actr2,Use1,Cope,Tubb2b,Trappc2l,Tbc1d17,Snx5,Copg1,Arpc4,Tmed3,Ap4m1,Ank1,Ap2a1,Fnbp1l,St…
8_Member	Reactome Gene Sets	R-RNO-8856828	Clathrin-mediated endocytosis	-6.51908	-4.24765	33/126	25387,25490,25716,29528,29704,50522,60564,60568,60668,64633,65046,65178,81922,83730,85238,89816,116561,116743,117028,140670,171574,192348,289820,297518,308578,310839,311030,311187,313409,314349,314641,361244,100912032	Arrb1,Nedd8,Syt1,Vamp3,Pacsin1,Ubc,Syt9,Syt11,Amph,Rab5a,Ap2s1,Snap91,Sh3gl1,Vamp8,Synj1,Picalm,Cltb,Sh3gl2,Bin1,Ap2b1,Dnm3,Fnbp1,Actr2,Arpc4,Ap2a1,Fnbp1l,Stam2,Pacsin3,Dnajc6,Ston2,Pip5k1c,RGD1307443,Rps27a
8_Member	Reactome Gene Sets	R-RNO-8856825	Cargo recognition for clathrin-mediated endocytosis	-3.30587	-1.54116	20/88	25387,25490,25716,29528,50522,60564,60568,65046,65178,81922,83730,89816,116561,116743,140670,308578,311030,314349,361244,100912032	Arrb1,Nedd8,Syt1,Vamp3,Ubc,Syt9,Syt11,Ap2s1,Snap91,Sh3gl1,Vamp8,Picalm,Cltb,Sh3gl2,Ap2b1,Ap2a1,Stam2,Ston2,RGD1307443,Rps27a
9_Summary	GO Biological Processes	GO:0051668	localization within membrane	-10.1714	-7.54182	103/526	24409,24923,24942,25017,25233,25252,25265,25318,25390,25400,25456,25530,25541,25550,25592,25609,29272,29290,29528,29704,54257,58817,58948,60355,60377,60442,64464,65199,65261,81778,81802,83684,84009,84016,89830,113970,116647,116654,116675,116724,117096,117284,117552,140724,140725,154968,171026,192117,192248,207123,252892,252928,259243,287541,288475,288652,288925,289831,290533,291685,293860,294708,…	Grin2a,Stx1b,Chm,Myo5a,Akt2,Dlg1,P2ry1,Fnta,Atp1b3,Camk2a,Glrb,Rab12,Scp2,Slc1a1,Agrn,Tub,Dpp6,Adora1,Vamp3,Pacsin1,Grik2,Sec23a,Dlg3,Nsf,Lin7b,Lin7c,Timm10,Kcnip3,Myo1c,S100a10,Stx3,Tpbg,Kalrn,Grip1,Ptch1,Magi2,Nlgn1,Exoc4,Pgap2,Epb41l3,Nlgn2,Lrrc7,Ptpn23,Cacng3,Cacng4,Oga,Akap5,Syngap1,Cdh13,Phaf1,Lgi1,Timm13,Kcnip4,Ift20,Nptx2,Rilpl2,Wdr83os,Commd1,Slmap,Srp19,Flna,Sgtb,Sec62,Tnik,Ankrd50,Naxe…
9_Member	GO Biological Processes	GO:0051668	localization within membrane	-10.1714	-7.54182	103/526	24409,24923,24942,25017,25233,25252,25265,25318,25390,25400,25456,25530,25541,25550,25592,25609,29272,29290,29528,29704,54257,58817,58948,60355,60377,60442,64464,65199,65261,81778,81802,83684,84009,84016,89830,113970,116647,116654,116675,116724,117096,117284,117552,140724,140725,154968,171026,192117,192248,207123,252892,252928,259243,287541,288475,288652,288925,289831,290533,291685,293860,294708,…	Grin2a,Stx1b,Chm,Myo5a,Akt2,Dlg1,P2ry1,Fnta,Atp1b3,Camk2a,Glrb,Rab12,Scp2,Slc1a1,Agrn,Tub,Dpp6,Adora1,Vamp3,Pacsin1,Grik2,Sec23a,Dlg3,Nsf,Lin7b,Lin7c,Timm10,Kcnip3,Myo1c,S100a10,Stx3,Tpbg,Kalrn,Grip1,Ptch1,Magi2,Nlgn1,Exoc4,Pgap2,Epb41l3,Nlgn2,Lrrc7,Ptpn23,Cacng3,Cacng4,Oga,Akap5,Syngap1,Cdh13,Phaf1,Lgi1,Timm13,Kcnip4,Ift20,Nptx2,Rilpl2,Wdr83os,Commd1,Slmap,Srp19,Flna,Sgtb,Sec62,Tnik,Ankrd50,Naxe…
9_Member	GO Biological Processes	GO:0072657	protein localization to membrane	-8.54903	-6.06416	89/461	24409,24923,24942,25017,25233,25252,25265,25318,25390,25456,25530,25541,25550,25592,25609,29272,29290,29528,29704,54257,58817,58948,60355,60377,60442,64464,65199,65261,81778,81802,83684,84009,84016,89830,113970,116647,116654,116675,116724,117096,117284,140724,154968,171026,192117,207123,252892,252928,259243,287541,288475,288652,288925,290533,291685,293860,294708,294912,294917,296076,298081,298675…	Grin2a,Stx1b,Chm,Myo5a,Akt2,Dlg1,P2ry1,Fnta,Atp1b3,Glrb,Rab12,Scp2,Slc1a1,Agrn,Tub,Dpp6,Adora1,Vamp3,Pacsin1,Grik2,Sec23a,Dlg3,Nsf,Lin7b,Lin7c,Timm10,Kcnip3,Myo1c,S100a10,Stx3,Tpbg,Kalrn,Grip1,Ptch1,Magi2,Nlgn1,Exoc4,Pgap2,Epb41l3,Nlgn2,Lrrc7,Cacng3,Oga,Akap5,Syngap1,Phaf1,Lgi1,Timm13,Kcnip4,Ift20,Nptx2,Rilpl2,Wdr83os,Slmap,Srp19,Flna,Sgtb,Sec62,Tnik,Srp14,Trmt10b,Rer1,Rab15,Abhd17a,Rapgef6,Tiam1…
9_Member	GO Biological Processes	GO:1990778	protein localization to cell periphery	-6.20278	-3.96506	53/258	24409,24923,25017,25233,25252,25265,25390,25530,25541,25550,25609,29272,29528,29704,58817,60355,60377,60442,65199,81778,81802,83684,84009,84016,89830,116675,116724,117548,140724,207123,252892,259243,287541,288475,288652,290533,293860,294917,299156,303141,304344,305349,305614,306570,308912,309129,312781,314259,316415,362587,363783,363972,499975	Grin2a,Stx1b,Myo5a,Akt2,Dlg1,P2ry1,Atp1b3,Rab12,Scp2,Slc1a1,Tub,Dpp6,Vamp3,Pacsin1,Sec23a,Nsf,Lin7b,Lin7c,Kcnip3,S100a10,Stx3,Tpbg,Kalrn,Grip1,Ptch1,Pgap2,Epb41l3,Kif1b,Cacng3,Phaf1,Lgi1,Kcnip4,Ift20,Nptx2,Rilpl2,Slmap,Flna,Tnik,Rab15,Rapgef6,Ap4m1,Wdr19,Sptbn1,Ank1,Dchs1,Fcho2,Lrp6,Pals1,Fam126b,Macf1,Zdhhc23,Dpp10,Fam126a
9_Member	GO Biological Processes	GO:0072659	protein localization to plasma membrane	-3.87458	-1.98813	39/207	25017,25233,25252,25265,25390,25530,25541,29272,29528,29704,58817,60355,65199,81778,83684,84016,89830,116675,116724,207123,259243,287541,288652,290533,293860,294917,299156,303141,305614,306570,308912,309129,312781,314259,316415,362587,363783,363972,499975	Myo5a,Akt2,Dlg1,P2ry1,Atp1b3,Rab12,Scp2,Dpp6,Vamp3,Pacsin1,Sec23a,Nsf,Kcnip3,S100a10,Tpbg,Grip1,Ptch1,Pgap2,Epb41l3,Phaf1,Kcnip4,Ift20,Rilpl2,Slmap,Flna,Tnik,Rab15,Rapgef6,Sptbn1,Ank1,Dchs1,Fcho2,Lrp6,Pals1,Fam126b,Macf1,Zdhhc23,Dpp10,Fam126a
10_Summary	GO Biological Processes	GO:0099177	regulation of trans-synaptic signaling	-9.63007	-7.05724	119/652	24179,24329,24330,24387,24409,24418,24514,24586,24680,24681,24804,24923,25017,25045,25075,25187,25265,25356,25400,25495,25529,25550,25567,25638,25686,25716,25742,29192,29205,29290,29340,29392,29415,29464,29527,29595,29699,29716,29718,50568,50592,50687,54239,54257,54323,56768,58942,59267,60324,63851,63865,64030,64310,64633,64829,64830,64865,78957,79220,79255,79431,81022,81672,81768,81802,81922,835…	Agt,Egfr,Egr1,Gfap,Grin2a,Grm5,Jak2,Ncam1,Prkca,Prkcg,Syp,Stx1b,Myo5a,Dbi,Htr1b,Htr2c,P2ry1,Cntn2,Camk2a,Nog,Ptprs,Slc1a1,Tnr,Pde4a,Gnai1,Syt1,S100b,Psen1,Syngr1,Adora1,Prkce,Bace1,S1pr2,Slc6a6,Ptgs2,Htr2a,Prkar2a,Cacna1d,Kcnj10,Cspg5,Gria1,L1cam,Chrnb2,Grik2,Arc,Pclo,Cacnb4,Syt7,Synpo,Fgf14,Lgmn,Kit,Arf1,Rab5a,Unc13a,Unc13b,Pcdh8,Shank1,Grid2,Atf4,Bhlhe40,Stxbp5,Grm7,Rpl22,Stx3,Sh3gl1,Apba1,Apba…
10_Member	GO Biological Processes	GO:0099177	regulation of trans-synaptic signaling	-9.63007	-7.05724	119/652	24179,24329,24330,24387,24409,24418,24514,24586,24680,24681,24804,24923,25017,25045,25075,25187,25265,25356,25400,25495,25529,25550,25567,25638,25686,25716,25742,29192,29205,29290,29340,29392,29415,29464,29527,29595,29699,29716,29718,50568,50592,50687,54239,54257,54323,56768,58942,59267,60324,63851,63865,64030,64310,64633,64829,64830,64865,78957,79220,79255,79431,81022,81672,81768,81802,81922,835…	Agt,Egfr,Egr1,Gfap,Grin2a,Grm5,Jak2,Ncam1,Prkca,Prkcg,Syp,Stx1b,Myo5a,Dbi,Htr1b,Htr2c,P2ry1,Cntn2,Camk2a,Nog,Ptprs,Slc1a1,Tnr,Pde4a,Gnai1,Syt1,S100b,Psen1,Syngr1,Adora1,Prkce,Bace1,S1pr2,Slc6a6,Ptgs2,Htr2a,Prkar2a,Cacna1d,Kcnj10,Cspg5,Gria1,L1cam,Chrnb2,Grik2,Arc,Pclo,Cacnb4,Syt7,Synpo,Fgf14,Lgmn,Kit,Arf1,Rab5a,Unc13a,Unc13b,Pcdh8,Shank1,Grid2,Atf4,Bhlhe40,Stxbp5,Grm7,Rpl22,Stx3,Sh3gl1,Apba1,Apba…
10_Member	GO Biological Processes	GO:0050804	modulation of chemical synaptic transmission	-9.36376	-6.79971	118/651	24179,24329,24330,24387,24409,24418,24514,24586,24680,24681,24804,24923,25017,25045,25075,25187,25265,25356,25400,25495,25529,25550,25567,25638,25686,25716,25742,29192,29205,29290,29340,29392,29415,29464,29527,29595,29699,29716,29718,50568,50592,50687,54239,54257,54323,56768,58942,59267,60324,63851,63865,64030,64310,64633,64829,64830,64865,78957,79220,79255,79431,81022,81672,81768,81802,81922,835…	Agt,Egfr,Egr1,Gfap,Grin2a,Grm5,Jak2,Ncam1,Prkca,Prkcg,Syp,Stx1b,Myo5a,Dbi,Htr1b,Htr2c,P2ry1,Cntn2,Camk2a,Nog,Ptprs,Slc1a1,Tnr,Pde4a,Gnai1,Syt1,S100b,Psen1,Syngr1,Adora1,Prkce,Bace1,S1pr2,Slc6a6,Ptgs2,Htr2a,Prkar2a,Cacna1d,Kcnj10,Cspg5,Gria1,L1cam,Chrnb2,Grik2,Arc,Pclo,Cacnb4,Syt7,Synpo,Fgf14,Lgmn,Kit,Arf1,Rab5a,Unc13a,Unc13b,Pcdh8,Shank1,Grid2,Atf4,Bhlhe40,Stxbp5,Grm7,Rpl22,Stx3,Sh3gl1,Apba1,Apba…
10_Member	GO Biological Processes	GO:0048167	regulation of synaptic plasticity	-5.00565	-2.94675	62/347	24179,24330,24387,24409,24418,24681,24804,25045,25356,25400,25495,25550,25567,25742,29192,29205,29290,29527,29718,50592,54257,54323,59267,60324,63851,63865,64030,64310,64633,64829,64830,79220,79255,79431,81802,83839,84009,84550,85275,116647,116839,140447,140448,171026,171051,171093,171140,171297,192117,266734,286931,295645,305438,305509,307206,309459,311860,361537,361845,684527,685244,691429	Agt,Egr1,Gfap,Grin2a,Grm5,Prkcg,Syp,Dbi,Cntn2,Camk2a,Nog,Slc1a1,Tnr,S100b,Psen1,Syngr1,Adora1,Ptgs2,Kcnj10,Gria1,Grik2,Arc,Syt7,Synpo,Fgf14,Lgmn,Kit,Arf1,Rab5a,Unc13a,Unc13b,Grid2,Atf4,Bhlhe40,Stx3,Calb1,Kalrn,Slc24a2,Mpp2,Nlgn1,Rims2,Slc8a2,Slc8a3,Akap5,Cabp1,Shank2,Camk2g,Nlgn3,Syngap1,Npas4,Unc13c,Slc4a10,Sorcs2,Adcy1,Neto1,Neurl1,Abl1,Tyrobp,Eif4ebp2,Crtc1,Iqsec2,Shisa7
10_Member	GO Biological Processes	GO:0050806	positive regulation of synaptic transmission	-3.48744	-1.68079	47/275	24329,24330,24387,24409,24681,24923,25045,25187,25495,25550,25567,25716,25742,29290,29340,29527,29716,50592,54239,54257,58942,63865,64829,81802,84009,84550,85275,114114,116647,116839,117096,140447,140448,140724,140725,171026,171093,171297,171393,252892,257648,305509,315311,641528,684527,685244,691429	Egfr,Egr1,Gfap,Grin2a,Prkcg,Stx1b,Dbi,Htr2c,Nog,Slc1a1,Tnr,Syt1,S100b,Adora1,Prkce,Ptgs2,Cacna1d,Gria1,Chrnb2,Grik2,Cacnb4,Lgmn,Unc13a,Stx3,Kalrn,Slc24a2,Mpp2,Dnm1l,Nlgn1,Rims2,Nlgn2,Slc8a2,Slc8a3,Cacng3,Cacng4,Akap5,Shank2,Nlgn3,Clstn3,Lgi1,Cacna1b,Adcy1,Slc4a8,Dtnbp1,Crtc1,Iqsec2,Shisa7
11_Summary	GO Biological Processes	GO:0007610	behavior	-8.96055	-6.42386	128/735	24179,24223,24239,24253,24310,24329,24330,24409,24418,24586,24664,24675,24680,24681,24786,24922,25017,25045,25049,25075,25187,25265,25298,25308,25356,25456,25495,25550,25567,25742,29141,29149,29192,29237,29335,29340,29358,29360,29527,29595,29691,29709,29710,29716,29718,50592,50664,54234,54239,54257,54323,58822,58942,60324,60331,60445,60568,60668,63851,63865,64030,64865,65199,78957,78974,81517,815…	Agt,B2m,Cacna1c,Cebpb,Ace,Egfr,Egr1,Grin2a,Grm5,Ncam1,Pomc,Ppp3cb,Prkca,Prkcg,Sod1,Gabrb3,Myo5a,Dbi,Atxn1,Htr1b,Htr2c,P2ry1,Cck,Cstb,Cntn2,Glrb,Nog,Slc1a1,Tnr,S100b,Gal,Strn,Psen1,Penk,Oprk1,Prkce,Npy1r,Selenop,Ptgs2,Htr2a,Pde1b,Gabrg2,Scn8a,Cacna1d,Kcnj10,Gria1,Gnao1,Cacna1e,Chrnb2,Grik2,Arc,Csnk1e,Cacnb4,Synpo,Atxn3,Tsc1,Syt11,Amph,Fgf14,Lgmn,Kit,Pcdh8,Kcnip3,Shank1,Six3,Mdk,Scn1a,Abat,Gnaq,Grm…
11_Member	GO Biological Processes	GO:0007610	behavior	-8.96055	-6.42386	128/735	24179,24223,24239,24253,24310,24329,24330,24409,24418,24586,24664,24675,24680,24681,24786,24922,25017,25045,25049,25075,25187,25265,25298,25308,25356,25456,25495,25550,25567,25742,29141,29149,29192,29237,29335,29340,29358,29360,29527,29595,29691,29709,29710,29716,29718,50592,50664,54234,54239,54257,54323,58822,58942,60324,60331,60445,60568,60668,63851,63865,64030,64865,65199,78957,78974,81517,815…	Agt,B2m,Cacna1c,Cebpb,Ace,Egfr,Egr1,Grin2a,Grm5,Ncam1,Pomc,Ppp3cb,Prkca,Prkcg,Sod1,Gabrb3,Myo5a,Dbi,Atxn1,Htr1b,Htr2c,P2ry1,Cck,Cstb,Cntn2,Glrb,Nog,Slc1a1,Tnr,S100b,Gal,Strn,Psen1,Penk,Oprk1,Prkce,Npy1r,Selenop,Ptgs2,Htr2a,Pde1b,Gabrg2,Scn8a,Cacna1d,Kcnj10,Gria1,Gnao1,Cacna1e,Chrnb2,Grik2,Arc,Csnk1e,Cacnb4,Synpo,Atxn3,Tsc1,Syt11,Amph,Fgf14,Lgmn,Kit,Pcdh8,Kcnip3,Shank1,Six3,Mdk,Scn1a,Abat,Gnaq,Grm…
11_Member	GO Biological Processes	GO:0050890	cognition	-7.57006	-5.13955	75/383	24179,24223,24239,24253,24329,24330,24409,24418,24586,24680,24681,24922,25045,25049,25229,25298,25356,25495,25550,25567,25742,29192,29290,29335,29527,29582,29595,29691,29716,50592,54234,54239,54323,60324,60445,60568,60668,63865,64030,64865,78957,81517,81672,83572,83684,83839,84009,84550,85238,89816,140447,140448,171093,171297,192117,266734,287541,288475,289820,296078,297514,299757,301227,304078,3…	Agt,B2m,Cacna1c,Cebpb,Egfr,Egr1,Grin2a,Grm5,Ncam1,Prkca,Prkcg,Gabrb3,Dbi,Atxn1,Chrm1,Cck,Cntn2,Nog,Slc1a1,Tnr,S100b,Psen1,Adora1,Oprk1,Ptgs2,Mgat3,Htr2a,Pde1b,Cacna1d,Gria1,Cacna1e,Chrnb2,Arc,Synpo,Tsc1,Syt11,Amph,Lgmn,Kit,Pcdh8,Shank1,Mdk,Grm7,Pafah1b1,Tpbg,Calb1,Kalrn,Slc24a2,Synj1,Picalm,Slc8a2,Slc8a3,Shank2,Nlgn3,Syngap1,Npas4,Ift20,Nptx2,Actr2,Pak6,Setd5,Nts,Trem2,Cbr3,Adcy1,Slc1a4,Neto1,Pde…
11_Member	GO Biological Processes	GO:0007611	learning or memory	-7.4937	-5.06953	69/343	24179,24223,24239,24253,24329,24330,24409,24418,24586,24680,24681,24922,25045,25049,25298,25356,25495,25550,25567,25742,29192,29335,29527,29595,29691,29716,50592,54234,54239,54323,60324,60445,60568,60668,63865,64030,64865,78957,81517,81672,83572,83684,83839,84009,84550,85238,89816,140447,140448,171093,171297,192117,266734,287541,288475,289820,296078,299757,301227,305509,307206,309962,311055,31186…	Agt,B2m,Cacna1c,Cebpb,Egfr,Egr1,Grin2a,Grm5,Ncam1,Prkca,Prkcg,Gabrb3,Dbi,Atxn1,Cck,Cntn2,Nog,Slc1a1,Tnr,S100b,Psen1,Oprk1,Ptgs2,Htr2a,Pde1b,Cacna1d,Gria1,Cacna1e,Chrnb2,Arc,Synpo,Tsc1,Syt11,Amph,Lgmn,Kit,Pcdh8,Shank1,Mdk,Grm7,Pafah1b1,Tpbg,Calb1,Kalrn,Slc24a2,Synj1,Picalm,Slc8a2,Slc8a3,Shank2,Nlgn3,Syngap1,Npas4,Ift20,Nptx2,Actr2,Pak6,Nts,Trem2,Adcy1,Neto1,Pde8b,Tanc1,Abl1,Idua,Eif4ebp2,Csmd1,Crt…
11_Member	GO Biological Processes	GO:0007612	learning	-7.14877	-4.78338	46/197	24179,24239,24409,24418,24922,25049,25298,25356,25495,25550,25567,29335,29527,29691,54234,54239,54323,60324,60445,60568,60668,63865,64030,78957,81672,83684,84009,84550,85238,140447,140448,171093,171297,192117,266734,287541,288475,289820,296078,299757,307206,309962,311055,311860,360904,364634	Agt,Cacna1c,Grin2a,Grm5,Gabrb3,Atxn1,Cck,Cntn2,Nog,Slc1a1,Tnr,Oprk1,Ptgs2,Pde1b,Cacna1e,Chrnb2,Arc,Synpo,Tsc1,Syt11,Amph,Lgmn,Kit,Shank1,Grm7,Tpbg,Kalrn,Slc24a2,Synj1,Slc8a2,Slc8a3,Shank2,Nlgn3,Syngap1,Npas4,Ift20,Nptx2,Actr2,Pak6,Nts,Neto1,Pde8b,Tanc1,Abl1,Idua,Csmd1
11_Member	GO Biological Processes	GO:0008306	associative learning	-6.01919	-3.79757	32/126	24179,24239,24409,25049,25298,25495,25550,25567,29335,29691,54234,54239,60324,60445,63865,64030,78957,81672,83684,171093,171297,192117,287541,288475,289820,299757,307206,309962,311055,311860,360904,364634	Agt,Cacna1c,Grin2a,Atxn1,Cck,Nog,Slc1a1,Tnr,Oprk1,Pde1b,Cacna1e,Chrnb2,Synpo,Tsc1,Lgmn,Kit,Shank1,Grm7,Tpbg,Shank2,Nlgn3,Syngap1,Ift20,Nptx2,Actr2,Nts,Neto1,Pde8b,Tanc1,Abl1,Idua,Csmd1
11_Member	GO Biological Processes	GO:0007613	memory	-5.40307	-3.29233	38/172	24253,24330,24409,24922,25049,25298,25495,25550,25742,29192,29527,29595,29716,50592,54239,54323,60568,63865,64865,78957,81517,81672,83839,84009,84550,140447,140448,171093,266734,296078,301227,305509,307206,360904,361845,364634,684527,691429	Cebpb,Egr1,Grin2a,Gabrb3,Atxn1,Cck,Nog,Slc1a1,S100b,Psen1,Ptgs2,Htr2a,Cacna1d,Gria1,Chrnb2,Arc,Syt11,Lgmn,Pcdh8,Shank1,Mdk,Grm7,Calb1,Kalrn,Slc24a2,Slc8a2,Slc8a3,Shank2,Npas4,Pak6,Trem2,Adcy1,Neto1,Idua,Eif4ebp2,Csmd1,Crtc1,Shisa7
11_Member	GO Biological Processes	GO:0008542	visual learning	-3.41002	-1.62122	18/74	24239,24409,25049,25298,25495,29691,54234,54239,60324,64030,171297,192117,287541,299757,307206,309962,311055,360904	Cacna1c,Grin2a,Atxn1,Cck,Nog,Pde1b,Cacna1e,Chrnb2,Synpo,Kit,Nlgn3,Syngap1,Ift20,Nts,Neto1,Pde8b,Tanc1,Idua
11_Member	GO Biological Processes	GO:0007632	visual behavior	-3.11622	-1.38976	18/78	24239,24409,25049,25298,25495,29691,54234,54239,60324,64030,171297,192117,287541,299757,307206,309962,311055,360904	Cacna1c,Grin2a,Atxn1,Cck,Nog,Pde1b,Cacna1e,Chrnb2,Synpo,Kit,Nlgn3,Syngap1,Ift20,Nts,Neto1,Pde8b,Tanc1,Idua
12_Summary	GO Biological Processes	GO:0001505	regulation of neurotransmitter levels	-8.95449	-6.42386	62/272	24380,24387,24680,24681,24804,24923,25075,25187,25265,25400,25716,26989,29192,29340,29392,29595,29691,29716,29718,50568,54239,56768,58942,59267,60377,60442,60466,60564,64633,64829,64830,65178,78966,79213,79240,81022,81632,81672,81802,81820,83589,83610,85238,114095,114114,116561,116647,116839,117101,117287,117556,140667,155812,257648,286931,288080,289606,299156,305509,315311,362876,641528,24223,24…	Gad2,Gfap,Prkca,Prkcg,Syp,Stx1b,Htr1b,Htr2c,P2ry1,Camk2a,Syt1,Cadps,Psen1,Prkce,Bace1,Htr2a,Pde1b,Cacna1d,Kcnj10,Cspg5,Chrnb2,Pclo,Cacnb4,Syt7,Lin7b,Lin7c,Stx7,Syt9,Rab5a,Unc13a,Unc13b,Snap91,Arhgef11,Slc6a11,Nr4a1,Stxbp5,Abat,Grm7,Stx3,Doc2b,Apba1,Apba2,Synj1,Stxbp3,Dnm1l,Cltb,Nlgn1,Rims2,Kcnc3,Park7,Sv2b,Ap3m2,Trim9,Cacna1b,Unc13c,Stxbp5l,Gabra2,Rab15,Adcy1,Slc4a8,Ppfia2,Dtnbp1,B2m,C2,C3,Ppp3cb…
12_Member	GO Biological Processes	GO:0001505	regulation of neurotransmitter levels	-8.95449	-6.42386	62/272	24380,24387,24680,24681,24804,24923,25075,25187,25265,25400,25716,26989,29192,29340,29392,29595,29691,29716,29718,50568,54239,56768,58942,59267,60377,60442,60466,60564,64633,64829,64830,65178,78966,79213,79240,81022,81632,81672,81802,81820,83589,83610,85238,114095,114114,116561,116647,116839,117101,117287,117556,140667,155812,257648,286931,288080,289606,299156,305509,315311,362876,641528	Gad2,Gfap,Prkca,Prkcg,Syp,Stx1b,Htr1b,Htr2c,P2ry1,Camk2a,Syt1,Cadps,Psen1,Prkce,Bace1,Htr2a,Pde1b,Cacna1d,Kcnj10,Cspg5,Chrnb2,Pclo,Cacnb4,Syt7,Lin7b,Lin7c,Stx7,Syt9,Rab5a,Unc13a,Unc13b,Snap91,Arhgef11,Slc6a11,Nr4a1,Stxbp5,Abat,Grm7,Stx3,Doc2b,Apba1,Apba2,Synj1,Stxbp3,Dnm1l,Cltb,Nlgn1,Rims2,Kcnc3,Park7,Sv2b,Ap3m2,Trim9,Cacna1b,Unc13c,Stxbp5l,Gabra2,Rab15,Adcy1,Slc4a8,Ppfia2,Dtnbp1
12_Member	GO Biological Processes	GO:0060627	regulation of vesicle-mediated transport	-5.93066	-3.72072	102/623	24223,24231,24232,24675,24680,24681,24771,24786,24804,24854,24923,25017,25075,25233,25265,25292,25387,25530,25609,25716,26989,29186,29340,29392,29595,29704,29716,50568,54239,54323,56768,56827,58942,58960,59267,60355,60564,60568,60668,64310,64633,64830,65171,65178,79129,79130,80977,81022,81672,81820,81922,83589,83610,83730,84477,85238,89816,113970,114095,114114,114862,116647,116743,116839,117028,1…	B2m,C2,C3,Ppp3cb,Prkca,Prkcg,Sdc4,Sod1,Syp,Clu,Stx1b,Myo5a,Htr1b,Akt2,P2ry1,Apoc1,Arrb1,Rab12,Tub,Syt1,Cadps,Cd63,Prkce,Bace1,Htr2a,Pacsin1,Cacna1d,Cspg5,Chrnb2,Arc,Pclo,Cacna1i,Cacnb4,Map2k2,Syt7,Nsf,Syt9,Syt11,Amph,Arf1,Rab5a,Unc13b,Scamp5,Snap91,Cyba,Dnajc5,Syt13,Stxbp5,Grm7,Doc2b,Sh3gl1,Apba1,Apba2,Vamp8,Gab2,Synj1,Picalm,Magi2,Stxbp3,Dnm1l,Cacna1h,Nlgn1,Sh3gl2,Rims2,Bin1,Ptpn23,Ap2b1,Trim9,A…
12_Member	GO Biological Processes	GO:0017157	regulation of exocytosis	-5.73166	-3.555	52/260	24680,24681,24771,24804,24923,25017,25075,25265,25530,25716,26989,29340,29392,29595,29716,50568,54239,56768,56827,58942,59267,60355,60564,60568,64310,64633,64830,65171,80977,81022,81672,81820,83589,83610,83730,84477,114095,114114,114862,116647,116839,155812,171494,257648,288080,299156,305509,315311,360834,362876,365191,641528	Prkca,Prkcg,Sdc4,Syp,Stx1b,Myo5a,Htr1b,P2ry1,Rab12,Syt1,Cadps,Prkce,Bace1,Htr2a,Cacna1d,Cspg5,Chrnb2,Pclo,Cacna1i,Cacnb4,Syt7,Nsf,Syt9,Syt11,Arf1,Rab5a,Unc13b,Scamp5,Syt13,Stxbp5,Grm7,Doc2b,Apba1,Apba2,Vamp8,Gab2,Stxbp3,Dnm1l,Cacna1h,Nlgn1,Rims2,Trim9,Ap1g1,Cacna1b,Stxbp5l,Rab15,Adcy1,Slc4a8,Vps4b,Ppfia2,Chmp2a,Dtnbp1
12_Member	GO Biological Processes	GO:2000300	regulation of synaptic vesicle exocytosis	-5.66227	-3.49814	26/95	24680,24681,24804,25075,25265,25716,29340,29392,29595,29716,50568,54239,58942,64633,81022,81672,83589,83610,114114,116647,257648,288080,305509,315311,362876,641528	Prkca,Prkcg,Syp,Htr1b,P2ry1,Syt1,Prkce,Bace1,Htr2a,Cacna1d,Cspg5,Chrnb2,Cacnb4,Rab5a,Stxbp5,Grm7,Apba1,Apba2,Dnm1l,Nlgn1,Cacna1b,Stxbp5l,Adcy1,Slc4a8,Ppfia2,Dtnbp1
12_Member	GO Biological Processes	GO:1903305	regulation of regulated secretory pathway	-5.6592	-3.49814	42/194	24680,24681,24804,25075,25265,25716,26989,29340,29392,29595,29716,50568,54239,56827,58942,59267,60564,60568,64310,64633,65171,80977,81022,81672,81820,83589,83610,83730,84477,114095,114114,114862,116647,155812,171494,257648,288080,299156,305509,315311,362876,641528	Prkca,Prkcg,Syp,Htr1b,P2ry1,Syt1,Cadps,Prkce,Bace1,Htr2a,Cacna1d,Cspg5,Chrnb2,Cacna1i,Cacnb4,Syt7,Syt9,Syt11,Arf1,Rab5a,Scamp5,Syt13,Stxbp5,Grm7,Doc2b,Apba1,Apba2,Vamp8,Gab2,Stxbp3,Dnm1l,Cacna1h,Nlgn1,Trim9,Ap1g1,Cacna1b,Stxbp5l,Rab15,Adcy1,Slc4a8,Ppfia2,Dtnbp1
12_Member	GO Biological Processes	GO:0046928	regulation of neurotransmitter secretion	-5.17997	-3.09304	32/137	24680,24681,24804,24923,25075,25187,25265,25400,25716,29340,29392,29595,29716,50568,54239,58942,64633,64829,81022,81672,83589,83610,114114,116647,117101,257648,286931,288080,305509,315311,362876,641528	Prkca,Prkcg,Syp,Stx1b,Htr1b,Htr2c,P2ry1,Camk2a,Syt1,Prkce,Bace1,Htr2a,Cacna1d,Cspg5,Chrnb2,Cacnb4,Rab5a,Unc13a,Stxbp5,Grm7,Apba1,Apba2,Dnm1l,Nlgn1,Kcnc3,Cacna1b,Unc13c,Stxbp5l,Adcy1,Slc4a8,Ppfia2,Dtnbp1
12_Member	GO Biological Processes	GO:0051588	regulation of neurotransmitter transport	-4.55253	-2.55196	33/153	24387,24680,24681,24804,24923,25075,25187,25265,25400,25716,29340,29392,29595,29716,50568,54239,58942,64633,64829,81022,81672,83589,83610,114114,116647,117101,257648,286931,288080,305509,315311,362876,641528	Gfap,Prkca,Prkcg,Syp,Stx1b,Htr1b,Htr2c,P2ry1,Camk2a,Syt1,Prkce,Bace1,Htr2a,Cacna1d,Cspg5,Chrnb2,Cacnb4,Rab5a,Unc13a,Stxbp5,Grm7,Apba1,Apba2,Dnm1l,Nlgn1,Kcnc3,Cacna1b,Unc13c,Stxbp5l,Adcy1,Slc4a8,Ppfia2,Dtnbp1
12_Member	GO Biological Processes	GO:0001956	positive regulation of neurotransmitter secretion	-4.45047	-2.46849	11/27	24923,25187,25716,29716,58942,64829,114114,116647,257648,315311,641528	Stx1b,Htr2c,Syt1,Cacna1d,Cacnb4,Unc13a,Dnm1l,Nlgn1,Cacna1b,Slc4a8,Dtnbp1
12_Member	GO Biological Processes	GO:2000302	positive regulation of synaptic vesicle exocytosis	-4.22919	-2.28839	7/12	25716,29716,58942,114114,116647,257648,315311	Syt1,Cacna1d,Cacnb4,Dnm1l,Nlgn1,Cacna1b,Slc4a8
12_Member	GO Biological Processes	GO:0051590	positive regulation of neurotransmitter transport	-3.66531	-1.82717	11/32	24923,25187,25716,29716,58942,64829,114114,116647,257648,315311,641528	Stx1b,Htr2c,Syt1,Cacna1d,Cacnb4,Unc13a,Dnm1l,Nlgn1,Cacna1b,Slc4a8,Dtnbp1
13_Summary	GO Biological Processes	GO:0048168	regulation of neuronal synaptic plasticity	-7.67959	-5.23612	27/82	24179,24330,24409,24418,24804,25356,25400,25495,25742,29205,29718,54257,54323,60324,64030,64633,64829,64830,79431,84009,140447,171140,192117,295645,307206,309459,691429	Agt,Egr1,Grin2a,Grm5,Syp,Cntn2,Camk2a,Nog,S100b,Syngr1,Kcnj10,Grik2,Arc,Synpo,Kit,Rab5a,Unc13a,Unc13b,Bhlhe40,Kalrn,Slc8a2,Camk2g,Syngap1,Slc4a10,Neto1,Neurl1,Shisa7
13_Member	GO Biological Processes	GO:0048168	regulation of neuronal synaptic plasticity	-7.67959	-5.23612	27/82	24179,24330,24409,24418,24804,25356,25400,25495,25742,29205,29718,54257,54323,60324,64030,64633,64829,64830,79431,84009,140447,171140,192117,295645,307206,309459,691429	Agt,Egr1,Grin2a,Grm5,Syp,Cntn2,Camk2a,Nog,S100b,Syngr1,Kcnj10,Grik2,Arc,Synpo,Kit,Rab5a,Unc13a,Unc13b,Bhlhe40,Kalrn,Slc8a2,Camk2g,Syngap1,Slc4a10,Neto1,Neurl1,Shisa7
13_Member	GO Biological Processes	GO:0048169	regulation of long-term neuronal synaptic plasticity	-5.83562	-3.64078	15/37	24179,24330,24409,24418,24804,29205,29718,54257,60324,64030,64633,171140,192117,307206,309459	Agt,Egr1,Grin2a,Grm5,Syp,Syngr1,Kcnj10,Grik2,Synpo,Kit,Rab5a,Camk2g,Syngap1,Neto1,Neurl1
13_Member	GO Biological Processes	GO:0048172	regulation of short-term neuronal synaptic plasticity	-3.30776	-1.54167	8/20	24804,29205,54257,64829,64830,140447,295645,691429	Syp,Syngr1,Grik2,Unc13a,Unc13b,Slc8a2,Slc4a10,Shisa7
14_Summary	GO Biological Processes	GO:0044057	regulation of system process	-7.35193	-4.95814	112/658	24179,24239,24246,24310,24329,24409,24514,24586,24626,24664,24680,24786,24907,24923,25029,25162,25187,25252,25298,25349,25470,25513,25550,25560,25567,25592,25600,25632,25742,29141,29248,29263,29290,29335,29358,29415,29427,29452,29527,29595,29600,29716,29718,29751,50654,50664,50672,50686,54234,56768,58815,60337,64030,64444,64476,64553,64830,78957,79129,79215,79240,81526,81632,81922,83516,83731,837…	Agt,Cacna1c,Camk2d,Ace,Egfr,Grin2a,Jak2,Ncam1,Pde4b,Pomc,Prkca,Sod1,Dmd,Stx1b,Calcrl,Sp4,Htr2c,Dlg1,Cck,Scn2b,Kcna5,Pik3r1,Slc1a1,Abcc9,Tnr,Agrn,Utrn,Hba-a1,S100b,Gal,Tnni3,Acvr2a,Adora1,Oprk1,Npy1r,S1pr2,Aif1,Epas1,Ptgs2,Htr2a,Atp2b4,Cacna1d,Kcnj10,Sema3a,Ctss,Gnao1,Ednrb,Gsk3a,Cacna1e,Pclo,Glrx3,Npff,Kit,Isl1,Mfn2,Akap6,Unc13b,Shank1,Cyba,Mtpn,Nr4a1,Ccn3,Abat,Sh3gl1,Ppargc1a,Kcnma1,Fdps,Foxo1,C…
14_Member	GO Biological Processes	GO:0044057	regulation of system process	-7.35193	-4.95814	112/658	24179,24239,24246,24310,24329,24409,24514,24586,24626,24664,24680,24786,24907,24923,25029,25162,25187,25252,25298,25349,25470,25513,25550,25560,25567,25592,25600,25632,25742,29141,29248,29263,29290,29335,29358,29415,29427,29452,29527,29595,29600,29716,29718,29751,50654,50664,50672,50686,54234,56768,58815,60337,64030,64444,64476,64553,64830,78957,79129,79215,79240,81526,81632,81922,83516,83731,837…	Agt,Cacna1c,Camk2d,Ace,Egfr,Grin2a,Jak2,Ncam1,Pde4b,Pomc,Prkca,Sod1,Dmd,Stx1b,Calcrl,Sp4,Htr2c,Dlg1,Cck,Scn2b,Kcna5,Pik3r1,Slc1a1,Abcc9,Tnr,Agrn,Utrn,Hba-a1,S100b,Gal,Tnni3,Acvr2a,Adora1,Oprk1,Npy1r,S1pr2,Aif1,Epas1,Ptgs2,Htr2a,Atp2b4,Cacna1d,Kcnj10,Sema3a,Ctss,Gnao1,Ednrb,Gsk3a,Cacna1e,Pclo,Glrx3,Npff,Kit,Isl1,Mfn2,Akap6,Unc13b,Shank1,Cyba,Mtpn,Nr4a1,Ccn3,Abat,Sh3gl1,Ppargc1a,Kcnma1,Fdps,Foxo1,C…
14_Member	GO Biological Processes	GO:0031644	regulation of nervous system process	-6.06632	-3.83673	43/194	24179,24409,24586,24923,25187,25298,25567,25632,25742,29290,29335,29415,29718,50654,50672,56768,60337,64830,78957,81526,81632,81922,116647,116681,116839,117096,140447,140448,140725,140868,171297,287110,288475,296374,303356,305888,307206,308831,313977,361466,361722,689043,691429	Agt,Grin2a,Ncam1,Stx1b,Htr2c,Cck,Tnr,Hba-a1,S100b,Adora1,Oprk1,S1pr2,Kcnj10,Ctss,Ednrb,Pclo,Npff,Unc13b,Shank1,Ccn3,Abat,Sh3gl1,Nlgn1,Dlgap2,Rims2,Nlgn2,Slc8a2,Slc8a3,Cacng4,Fabp5,Nlgn3,Tbc1d24,Nptx2,Zmynd8,Tmem98,Zfhx2,Neto1,Tenm4,Lpin1,Tppp,Bscl2,Tafa4,Shisa7
14_Member	GO Biological Processes	GO:0098815	modulation of excitatory postsynaptic potential	-3.86123	-1.97661	16/57	24409,24923,29415,56768,78957,81922,116647,116839,117096,140447,140448,171297,287110,296374,307206,361722	Grin2a,Stx1b,S1pr2,Pclo,Shank1,Sh3gl1,Nlgn1,Rims2,Nlgn2,Slc8a2,Slc8a3,Nlgn3,Tbc1d24,Zmynd8,Neto1,Bscl2
15_Summary	GO Biological Processes	GO:0006417	regulation of translation	-7.17991	-4.80899	74/384	24418,24440,24680,25233,29261,29284,29288,58856,59117,60445,64391,64553,64640,79255,81763,81768,84472,85493,117017,124323,140654,140661,171137,246332,259170,287249,287417,287702,288909,291905,292268,292762,294515,295284,296115,296751,297911,298533,299805,299938,300944,303010,303250,305468,305506,308306,308441,309459,311909,312510,313449,313481,313593,317646,360796,361109,361176,361736,361805,3618…	Grm5,Hbb,Prkca,Akt2,Tyms,Rps14,Rps3a,Ddx25,Ago2,Tsc1,Dapk3,Akap6,Rpl30,Atf4,Rpl5,Rpl22,Ilf3,Abcf1,Polr2g,Rps23,Rps3,Rplp1,Khsrp,Uhmk1,Casc3,Cnot6,Rpl26,Krt17,Nanos3,Fto,Rmnd1,Eif3k,Foxo3,Rbm8a,Secisbp2l,Pus7,Otud6b,Ago4,Cnot2,Mrpl13,Xrn1,Cpeb4,Ybx2,Eif4enif1,Eif6,Eif5b,Exosc5,Neurl1,Rc3h2,Tia1,Upf3b,Tut4,Ago3,Rpl13a,Rcc1l,Dcp1a,Upf3a,Patl1,Uqcc2,Eif4ebp2,Celf1,Caprin1,Pan2,Impact,Coa3,Purb,Qk,Rpl…
15_Member	GO Biological Processes	GO:0006417	regulation of translation	-7.17991	-4.80899	74/384	24418,24440,24680,25233,29261,29284,29288,58856,59117,60445,64391,64553,64640,79255,81763,81768,84472,85493,117017,124323,140654,140661,171137,246332,259170,287249,287417,287702,288909,291905,292268,292762,294515,295284,296115,296751,297911,298533,299805,299938,300944,303010,303250,305468,305506,308306,308441,309459,311909,312510,313449,313481,313593,317646,360796,361109,361176,361736,361805,3618…	Grm5,Hbb,Prkca,Akt2,Tyms,Rps14,Rps3a,Ddx25,Ago2,Tsc1,Dapk3,Akap6,Rpl30,Atf4,Rpl5,Rpl22,Ilf3,Abcf1,Polr2g,Rps23,Rps3,Rplp1,Khsrp,Uhmk1,Casc3,Cnot6,Rpl26,Krt17,Nanos3,Fto,Rmnd1,Eif3k,Foxo3,Rbm8a,Secisbp2l,Pus7,Otud6b,Ago4,Cnot2,Mrpl13,Xrn1,Cpeb4,Ybx2,Eif4enif1,Eif6,Eif5b,Exosc5,Neurl1,Rc3h2,Tia1,Upf3b,Tut4,Ago3,Rpl13a,Rcc1l,Dcp1a,Upf3a,Patl1,Uqcc2,Eif4ebp2,Celf1,Caprin1,Pan2,Impact,Coa3,Purb,Qk,Rpl…
15_Member	GO Biological Processes	GO:0034248	regulation of cellular amide metabolic process	-7.12955	-4.76962	82/442	24418,24440,24680,24854,25116,25233,29261,29284,29288,50686,58822,58856,59117,60445,64391,64553,64640,79255,81763,81768,84472,85493,89816,117017,117028,124323,140654,140661,170538,171137,246332,259170,287249,287417,287702,288909,291905,292268,292762,294515,295284,296115,296751,297911,298533,299805,299938,300944,303010,303250,305468,305506,308306,308410,308441,309459,311909,312510,313449,313481,31…	Grm5,Hbb,Prkca,Clu,Hsd11b1,Akt2,Tyms,Rps14,Rps3a,Gsk3a,Csnk1e,Ddx25,Ago2,Tsc1,Dapk3,Akap6,Rpl30,Atf4,Rpl5,Rpl22,Ilf3,Abcf1,Picalm,Polr2g,Bin1,Rps23,Rps3,Rplp1,Prkcd,Khsrp,Uhmk1,Casc3,Cnot6,Rpl26,Krt17,Nanos3,Fto,Rmnd1,Eif3k,Foxo3,Rbm8a,Secisbp2l,Pus7,Otud6b,Ago4,Cnot2,Mrpl13,Xrn1,Cpeb4,Ybx2,Eif4enif1,Eif6,Eif5b,Rtn2,Exosc5,Neurl1,Rc3h2,Tia1,Upf3b,Tut4,Ago3,Rpl13a,Rcc1l,Dcp1a,Upf3a,Patl1,Uqcc2,Eif…
15_Member	GO Biological Processes	GO:0017148	negative regulation of translation	-4.99785	-2.94166	37/172	24680,29261,59117,60445,64391,79255,84472,140654,171137,287249,288909,291905,296751,297911,298533,299805,299938,300944,303010,303250,305468,305506,308441,311909,312510,313481,313593,317646,361109,361736,361845,362160,362173,408200,498407,499022,690345	Prkca,Tyms,Ago2,Tsc1,Dapk3,Atf4,Ilf3,Rps3,Khsrp,Cnot6,Nanos3,Fto,Pus7,Otud6b,Ago4,Cnot2,Mrpl13,Xrn1,Cpeb4,Ybx2,Eif4enif1,Eif6,Exosc5,Rc3h2,Tia1,Tut4,Ago3,Rpl13a,Dcp1a,Patl1,Eif4ebp2,Celf1,Caprin1,Pan2,Purb,Qk,Srp9
15_Member	GO Biological Processes	GO:0034249	negative regulation of cellular amide metabolic process	-4.8836	-2.8433	40/194	24680,24854,29261,59117,60445,64391,79255,84472,117028,140654,171137,287249,288909,291905,296751,297911,298533,299805,299938,300944,303010,303250,305468,305506,308410,308441,311909,312510,313481,313593,317646,361109,361736,361845,362160,362173,408200,498407,499022,690345	Prkca,Clu,Tyms,Ago2,Tsc1,Dapk3,Atf4,Ilf3,Bin1,Rps3,Khsrp,Cnot6,Nanos3,Fto,Pus7,Otud6b,Ago4,Cnot2,Mrpl13,Xrn1,Cpeb4,Ybx2,Eif4enif1,Eif6,Rtn2,Exosc5,Rc3h2,Tia1,Tut4,Ago3,Rpl13a,Dcp1a,Patl1,Eif4ebp2,Celf1,Caprin1,Pan2,Purb,Qk,Srp9
15_Member	GO Biological Processes	GO:0061014	positive regulation of mRNA catabolic process	-2.38772	-0.871077	17/83	59117,117017,171137,287249,288909,291905,299805,300077,305468,308441,311909,313481,361109,361736,362160,408200,499022	Ago2,Polr2g,Khsrp,Cnot6,Nanos3,Fto,Cnot2,Gtpbp1,Eif4enif1,Exosc5,Rc3h2,Tut4,Dcp1a,Patl1,Celf1,Pan2,Qk
16_Summary	GO Biological Processes	GO:0007269	neurotransmitter secretion	-6.99413	-4.65539	28/93	24923,25716,26989,29192,56768,59267,60377,60442,60466,60564,64829,64830,65178,79240,81802,81820,83589,83610,85238,114095,116561,116647,116839,140667,155812,257648,286931,299156,24179,24239,24565,24664,24675,25017,25291,25390,25470,25530,29205,29434,29528,50672,60337,60568,64030,65171,80977,81022,81511,83572,83730,84484,85419,114554,116654,116721,117287,140447,140448,170924,171026,252853,259248,29…	Stx1b,Syt1,Cadps,Psen1,Pclo,Syt7,Lin7b,Lin7c,Stx7,Syt9,Unc13a,Unc13b,Snap91,Nr4a1,Stx3,Doc2b,Apba1,Apba2,Synj1,Stxbp3,Cltb,Nlgn1,Rims2,Ap3m2,Trim9,Cacna1b,Unc13c,Rab15,Agt,Cacna1c,Abcc1,Pomc,Ppp3cb,Myo5a,Anxa3,Atp1b3,Kcna5,Rab12,Syngr1,Rasgrp1,Vamp3,Ednrb,Npff,Syt11,Kit,Scamp5,Syt13,Stxbp5,Lat,Pafah1b1,Vamp8,Slc4a4,Lyst,Pi4k2a,Exoc4,Abcc5,Park7,Slc8a2,Slc8a3,Abcc4,Akap5,Stx17,Slc16a2,Arfgef2,Copg…
16_Member	GO Biological Processes	GO:0007269	neurotransmitter secretion	-6.99413	-4.65539	28/93	24923,25716,26989,29192,56768,59267,60377,60442,60466,60564,64829,64830,65178,79240,81802,81820,83589,83610,85238,114095,116561,116647,116839,140667,155812,257648,286931,299156	Stx1b,Syt1,Cadps,Psen1,Pclo,Syt7,Lin7b,Lin7c,Stx7,Syt9,Unc13a,Unc13b,Snap91,Nr4a1,Stx3,Doc2b,Apba1,Apba2,Synj1,Stxbp3,Cltb,Nlgn1,Rims2,Ap3m2,Trim9,Cacna1b,Unc13c,Rab15
16_Member	GO Biological Processes	GO:0099643	signal release from synapse	-6.99413	-4.65539	28/93	24923,25716,26989,29192,56768,59267,60377,60442,60466,60564,64829,64830,65178,79240,81802,81820,83589,83610,85238,114095,116561,116647,116839,140667,155812,257648,286931,299156	Stx1b,Syt1,Cadps,Psen1,Pclo,Syt7,Lin7b,Lin7c,Stx7,Syt9,Unc13a,Unc13b,Snap91,Nr4a1,Stx3,Doc2b,Apba1,Apba2,Synj1,Stxbp3,Cltb,Nlgn1,Rims2,Ap3m2,Trim9,Cacna1b,Unc13c,Rab15
16_Member	GO Biological Processes	GO:0140352	export from cell	-6.49693	-4.23391	79/435	24179,24239,24565,24664,24675,24923,25017,25291,25390,25470,25530,25716,26989,29192,29205,29434,29528,50672,56768,59267,60337,60377,60442,60466,60564,60568,64030,64829,64830,65171,65178,79240,80977,81022,81511,81802,81820,83572,83589,83610,83730,84484,85238,85419,114095,114554,116561,116647,116654,116721,116839,117287,140447,140448,140667,155812,170924,171026,252853,257648,259248,286931,296380,29…	Agt,Cacna1c,Abcc1,Pomc,Ppp3cb,Stx1b,Myo5a,Anxa3,Atp1b3,Kcna5,Rab12,Syt1,Cadps,Psen1,Syngr1,Rasgrp1,Vamp3,Ednrb,Pclo,Syt7,Npff,Lin7b,Lin7c,Stx7,Syt9,Syt11,Kit,Unc13a,Unc13b,Scamp5,Snap91,Nr4a1,Syt13,Stxbp5,Lat,Stx3,Doc2b,Pafah1b1,Apba1,Apba2,Vamp8,Slc4a4,Synj1,Lyst,Stxbp3,Pi4k2a,Cltb,Nlgn1,Exoc4,Abcc5,Rims2,Park7,Slc8a2,Slc8a3,Ap3m2,Trim9,Abcc4,Akap5,Stx17,Cacna1b,Slc16a2,Unc13c,Arfgef2,Copg1,Rab1…
16_Member	GO Biological Processes	GO:0045055	regulated exocytosis	-6.26179	-4.01996	34/135	24239,24675,24923,25291,25716,26989,29192,29205,29434,29528,56768,59267,60466,60564,60568,64030,64829,64830,80977,81511,81802,81820,83589,83610,83730,85238,114095,114554,116647,116839,155812,286931,308003,364206	Cacna1c,Ppp3cb,Stx1b,Anxa3,Syt1,Cadps,Psen1,Syngr1,Rasgrp1,Vamp3,Pclo,Syt7,Stx7,Syt9,Syt11,Kit,Unc13a,Unc13b,Syt13,Lat,Stx3,Doc2b,Apba1,Apba2,Vamp8,Synj1,Stxbp3,Pi4k2a,Nlgn1,Rims2,Trim9,Unc13c,Rab11fip2,Plek
16_Member	GO Biological Processes	GO:0006836	neurotransmitter transport	-6.02356	-3.79797	34/138	24923,25716,26989,29192,29464,29718,56768,59267,60377,60442,60466,60564,64829,64830,65178,79213,79240,81802,81820,83589,83610,85238,114095,116561,116647,116839,117287,117556,140667,155812,257648,286931,289606,299156	Stx1b,Syt1,Cadps,Psen1,Slc6a6,Kcnj10,Pclo,Syt7,Lin7b,Lin7c,Stx7,Syt9,Unc13a,Unc13b,Snap91,Slc6a11,Nr4a1,Stx3,Doc2b,Apba1,Apba2,Synj1,Stxbp3,Cltb,Nlgn1,Rims2,Park7,Sv2b,Ap3m2,Trim9,Cacna1b,Unc13c,Gabra2,Rab15
16_Member	GO Biological Processes	GO:0006887	exocytosis	-5.96062	-3.74292	47/222	24239,24675,24923,25017,25291,25530,25716,26989,29192,29205,29434,29528,56768,59267,60377,60442,60466,60564,60568,64030,64829,64830,65171,80977,81022,81511,81802,81820,83589,83610,83730,85238,114095,114554,116647,116654,116839,155812,252853,286931,296380,299156,305287,308003,314641,362734,364206	Cacna1c,Ppp3cb,Stx1b,Myo5a,Anxa3,Rab12,Syt1,Cadps,Psen1,Syngr1,Rasgrp1,Vamp3,Pclo,Syt7,Lin7b,Lin7c,Stx7,Syt9,Syt11,Kit,Unc13a,Unc13b,Scamp5,Syt13,Stxbp5,Lat,Stx3,Doc2b,Apba1,Apba2,Vamp8,Synj1,Stxbp3,Pi4k2a,Nlgn1,Exoc4,Rims2,Trim9,Stx17,Unc13c,Arfgef2,Rab15,Exoc1,Rab11fip2,Pip5k1c,Stxbp6,Plek
16_Member	GO Biological Processes	GO:0032940	secretion by cell	-5.84817	-3.64961	70/385	24179,24239,24664,24675,24923,25017,25291,25530,25716,26989,29192,29205,29434,29528,50672,56768,59267,60337,60377,60442,60466,60564,60568,64030,64829,64830,65171,65178,79240,80977,81022,81511,81802,81820,83572,83589,83610,83730,85238,85419,114095,114554,116561,116647,116654,116839,117287,140667,155812,170924,171026,252853,257648,259248,286931,296380,297428,299156,305287,308003,313210,314352,31464…	Agt,Cacna1c,Pomc,Ppp3cb,Stx1b,Myo5a,Anxa3,Rab12,Syt1,Cadps,Psen1,Syngr1,Rasgrp1,Vamp3,Ednrb,Pclo,Syt7,Npff,Lin7b,Lin7c,Stx7,Syt9,Syt11,Kit,Unc13a,Unc13b,Scamp5,Snap91,Nr4a1,Syt13,Stxbp5,Lat,Stx3,Doc2b,Pafah1b1,Apba1,Apba2,Vamp8,Synj1,Lyst,Stxbp3,Pi4k2a,Cltb,Nlgn1,Exoc4,Rims2,Park7,Ap3m2,Trim9,Abcc4,Akap5,Stx17,Cacna1b,Slc16a2,Unc13c,Arfgef2,Copg1,Rab15,Exoc1,Rab11fip2,Abca1,Sel1l,Pip5k1c,C1qtnf5,…
16_Member	GO Biological Processes	GO:0046903	secretion	-5.504	-3.37131	89/536	24179,24239,24310,24664,24675,24923,25017,25045,25126,25229,25291,25530,25678,25716,26989,29192,29205,29434,29528,50672,56768,58942,59267,60337,60377,60442,60466,60564,60568,64030,64205,64829,64830,65054,65171,65178,79240,80977,81022,81511,81802,81820,83465,83514,83572,83589,83610,83730,83731,84009,85238,85419,114095,114554,116561,116647,116654,116839,117287,140667,155812,170924,171026,191575,252…	Agt,Cacna1c,Ace,Pomc,Ppp3cb,Stx1b,Myo5a,Dbi,Stat5b,Chrm1,Anxa3,Rab12,Ddr1,Syt1,Cadps,Psen1,Syngr1,Rasgrp1,Vamp3,Ednrb,Pclo,Cacnb4,Syt7,Npff,Lin7b,Lin7c,Stx7,Syt9,Syt11,Kit,Rplp0,Unc13a,Unc13b,Aqp9,Scamp5,Snap91,Nr4a1,Syt13,Stxbp5,Lat,Stx3,Doc2b,Celsr2,Tsc22d3,Pafah1b1,Apba1,Apba2,Vamp8,Kcnma1,Kalrn,Synj1,Lyst,Stxbp3,Pi4k2a,Cltb,Nlgn1,Exoc4,Rims2,Park7,Ap3m2,Trim9,Abcc4,Akap5,Nme1,Stx17,Cacna1b,Sl…
16_Member	GO Biological Processes	GO:0023061	signal release	-5.38256	-3.2764	41/192	24179,24239,24664,24923,25017,25716,26989,29192,50672,56768,59267,60337,60377,60442,60466,60564,64829,64830,65178,79240,81802,81820,83589,83610,85238,114095,116561,116647,116839,117287,140667,155812,170924,257648,259248,286931,299156,308003,313210,363225,498398	Agt,Cacna1c,Pomc,Stx1b,Myo5a,Syt1,Cadps,Psen1,Ednrb,Pclo,Syt7,Npff,Lin7b,Lin7c,Stx7,Syt9,Unc13a,Unc13b,Snap91,Nr4a1,Stx3,Doc2b,Apba1,Apba2,Synj1,Stxbp3,Cltb,Nlgn1,Rims2,Park7,Ap3m2,Trim9,Abcc4,Cacna1b,Slc16a2,Unc13c,Rab15,Rab11fip2,Abca1,Ecrg4,Selenom
16_Member	GO Biological Processes	GO:0016079	synaptic vesicle exocytosis	-5.191	-3.09824	19/61	24923,25716,26989,29192,56768,59267,60466,60564,64829,64830,81802,81820,83589,83610,85238,116647,116839,155812,286931	Stx1b,Syt1,Cadps,Psen1,Pclo,Syt7,Stx7,Syt9,Unc13a,Unc13b,Stx3,Doc2b,Apba1,Apba2,Synj1,Nlgn1,Rims2,Trim9,Unc13c
16_Member	GO Biological Processes	GO:0017156	calcium-ion regulated exocytosis	-5.01575	-2.95139	16/47	24239,24675,24923,25716,26989,29528,59267,60564,60568,64829,64830,80977,81820,83730,116839,286931	Cacna1c,Ppp3cb,Stx1b,Syt1,Cadps,Vamp3,Syt7,Syt9,Syt11,Unc13a,Unc13b,Syt13,Doc2b,Vamp8,Rims2,Unc13c
16_Member	GO Biological Processes	GO:0048791	calcium ion-regulated exocytosis of neurotransmitter	-4.59414	-2.58376	9/18	24923,25716,26989,59267,64829,64830,81820,116839,286931	Stx1b,Syt1,Cadps,Syt7,Unc13a,Unc13b,Doc2b,Rims2,Unc13c
16_Member	GO Biological Processes	GO:0048278	vesicle docking	-3.96131	-2.05623	16/56	24923,25530,25716,59074,60466,64829,64830,81802,114095,116654,116839,252853,286931,299156,362283,364206	Stx1b,Rab12,Syt1,Stx8,Stx7,Unc13a,Unc13b,Stx3,Stxbp3,Exoc4,Rims2,Stx17,Unc13c,Rab15,Stx16,Plek
16_Member	GO Biological Processes	GO:0061669	spontaneous neurotransmitter secretion	-3.31303	-1.54277	5/8	24923,25716,64830,81820,116839	Stx1b,Syt1,Unc13b,Doc2b,Rims2
16_Member	GO Biological Processes	GO:0140056	organelle localization by membrane tethering	-2.88269	-1.204	17/75	24923,25530,25716,59074,60466,64829,64830,81802,83730,114095,116654,116839,252853,286931,299156,362283,364206	Stx1b,Rab12,Syt1,Stx8,Stx7,Unc13a,Unc13b,Stx3,Vamp8,Stxbp3,Exoc4,Rims2,Stx17,Unc13c,Rab15,Stx16,Plek
16_Member	GO Biological Processes	GO:0006904	vesicle docking involved in exocytosis	-2.74638	-1.10558	11/40	24923,25530,64829,64830,81802,114095,116654,116839,286931,299156,364206	Stx1b,Rab12,Unc13a,Unc13b,Stx3,Stxbp3,Exoc4,Rims2,Unc13c,Rab15,Plek
16_Member	GO Biological Processes	GO:0098814	spontaneous synaptic transmission	-2.73653	-1.10394	5/10	24923,25716,64830,81820,116839	Stx1b,Syt1,Unc13b,Doc2b,Rims2
16_Member	GO Biological Processes	GO:0022406	membrane docking	-2.66291	-1.04825	18/85	24923,25530,25716,59074,60466,64829,64830,81802,83730,114095,116654,116839,252853,286931,299156,362283,364206,689134	Stx1b,Rab12,Syt1,Stx8,Stx7,Unc13a,Unc13b,Stx3,Vamp8,Stxbp3,Exoc4,Rims2,Stx17,Unc13c,Rab15,Stx16,Plek,Sec61g
16_Member	GO Biological Processes	GO:0140029	exocytic process	-2.65152	-1.03956	16/72	24923,25530,26989,29192,56768,64829,64830,81802,85238,114095,116647,116654,116839,286931,299156,364206	Stx1b,Rab12,Cadps,Psen1,Pclo,Unc13a,Unc13b,Stx3,Synj1,Stxbp3,Nlgn1,Exoc4,Rims2,Unc13c,Rab15,Plek
17_Summary	GO Biological Processes	GO:0007626	locomotory behavior	-6.8107	-4.49216	54/254	24239,24330,24418,24675,24786,25017,25049,25187,25308,25356,25456,25550,25567,29149,29237,29335,29340,29358,29360,29691,29710,29718,50664,54234,54239,58942,60445,63851,81574,81632,83572,83589,83610,83724,83731,83839,84009,84360,117096,117287,170641,171093,257648,295645,296078,300258,300757,304554,309008,309243,311876,360904,365871,499335,29595,29709,78957,81672,171297,305888,306055,314401,691093	Cacna1c,Egr1,Grm5,Ppp3cb,Sod1,Myo5a,Atxn1,Htr2c,Cstb,Cntn2,Glrb,Slc1a1,Tnr,Strn,Penk,Oprk1,Prkce,Npy1r,Selenop,Pde1b,Scn8a,Kcnj10,Gnao1,Cacna1e,Chrnb2,Cacnb4,Tsc1,Fgf14,Scn1a,Abat,Pafah1b1,Apba1,Apba2,Ncoa2,Kcnma1,Calb1,Kalrn,Clcn3,Nlgn2,Park7,Adgrl3,Shank2,Cacna1b,Slc4a10,Pak6,Myg1,Hexa,Sez6l,Inpp5f,Vps13a,Pbx3,Idua,Ciart,Fxn,Htr2a,Gabrg2,Shank1,Grm7,Nlgn3,Zfhx2,Pcdh17,Unc79,Tpgs1
17_Member	GO Biological Processes	GO:0007626	locomotory behavior	-6.8107	-4.49216	54/254	24239,24330,24418,24675,24786,25017,25049,25187,25308,25356,25456,25550,25567,29149,29237,29335,29340,29358,29360,29691,29710,29718,50664,54234,54239,58942,60445,63851,81574,81632,83572,83589,83610,83724,83731,83839,84009,84360,117096,117287,170641,171093,257648,295645,296078,300258,300757,304554,309008,309243,311876,360904,365871,499335	Cacna1c,Egr1,Grm5,Ppp3cb,Sod1,Myo5a,Atxn1,Htr2c,Cstb,Cntn2,Glrb,Slc1a1,Tnr,Strn,Penk,Oprk1,Prkce,Npy1r,Selenop,Pde1b,Scn8a,Kcnj10,Gnao1,Cacna1e,Chrnb2,Cacnb4,Tsc1,Fgf14,Scn1a,Abat,Pafah1b1,Apba1,Apba2,Ncoa2,Kcnma1,Calb1,Kalrn,Clcn3,Nlgn2,Park7,Adgrl3,Shank2,Cacna1b,Slc4a10,Pak6,Myg1,Hexa,Sez6l,Inpp5f,Vps13a,Pbx3,Idua,Ciart,Fxn
17_Member	GO Biological Processes	GO:0030534	adult behavior	-4.36519	-2.40102	38/190	24239,25049,25187,25308,25356,25456,25550,29335,29595,29709,29710,29718,54239,58942,60445,63851,78957,81574,81632,81672,83572,83731,84009,84360,117096,117287,171093,171297,300757,304554,305888,306055,309008,311876,314401,360904,499335,691093	Cacna1c,Atxn1,Htr2c,Cstb,Cntn2,Glrb,Slc1a1,Oprk1,Htr2a,Gabrg2,Scn8a,Kcnj10,Chrnb2,Cacnb4,Tsc1,Fgf14,Shank1,Scn1a,Abat,Grm7,Pafah1b1,Kcnma1,Kalrn,Clcn3,Nlgn2,Park7,Shank2,Nlgn3,Hexa,Sez6l,Zfhx2,Pcdh17,Inpp5f,Pbx3,Unc79,Idua,Fxn,Tpgs1
17_Member	GO Biological Processes	GO:0008344	adult locomotory behavior	-3.49824	-1.68806	24/111	24239,25049,25308,25356,25456,29710,29718,58942,60445,63851,81574,83572,83731,84009,84360,117096,117287,171093,300757,304554,309008,311876,360904,499335	Cacna1c,Atxn1,Cstb,Cntn2,Glrb,Scn8a,Kcnj10,Cacnb4,Tsc1,Fgf14,Scn1a,Pafah1b1,Kcnma1,Kalrn,Clcn3,Nlgn2,Park7,Shank2,Hexa,Sez6l,Inpp5f,Pbx3,Idua,Fxn
17_Member	GO Biological Processes	GO:0007628	adult walking behavior	-2.15955	-0.712768	11/47	24239,25356,25456,29710,29718,58942,81574,83731,300757,360904,499335	Cacna1c,Cntn2,Glrb,Scn8a,Kcnj10,Cacnb4,Scn1a,Kcnma1,Hexa,Idua,Fxn
18_Summary	Reactome Gene Sets	R-RNO-5389840	Mitochondrial translation elongation	-6.75909	-4.44546	24/74	64360,287126,287635,289143,289469,290632,292758,293666,293754,294230,296551,296995,297372,297459,297727,299628,299938,301249,301250,303746,360594,361005,361037,689432,63864,294515,301254,309441,363172,691431	Mrpl23,Mrps34,Mrpl27,Mrps14,Mrps18c,Mrpl34,Mrps12,mrpl11,Mrpl16,Mrps18b,Mrpl41,Mrps33,Mrpl19,Mrps25,Mrps35,Mrpl54,Mrpl13,Mrps18a,Mrpl14,Mrpl12,Mrps23,Chchd1,Mrpl52,Mrps21,Hsd17b10,Foxo3,Aars2,Twnk,Lars2,Slc25a33
18_Member	Reactome Gene Sets	R-RNO-5389840	Mitochondrial translation elongation	-6.75909	-4.44546	24/74	64360,287126,287635,289143,289469,290632,292758,293666,293754,294230,296551,296995,297372,297459,297727,299628,299938,301249,301250,303746,360594,361005,361037,689432	Mrpl23,Mrps34,Mrpl27,Mrps14,Mrps18c,Mrpl34,Mrps12,mrpl11,Mrpl16,Mrps18b,Mrpl41,Mrps33,Mrpl19,Mrps25,Mrps35,Mrpl54,Mrpl13,Mrps18a,Mrpl14,Mrpl12,Mrps23,Chchd1,Mrpl52,Mrps21
18_Member	Reactome Gene Sets	R-RNO-5419276	Mitochondrial translation termination	-6.63573	-4.34718	24/75	64360,287126,287635,289143,289469,290632,292758,293666,293754,294230,296551,296995,297372,297459,297727,299628,299938,301249,301250,303746,360594,361005,361037,689432	Mrpl23,Mrps34,Mrpl27,Mrps14,Mrps18c,Mrpl34,Mrps12,mrpl11,Mrpl16,Mrps18b,Mrpl41,Mrps33,Mrpl19,Mrps25,Mrps35,Mrpl54,Mrpl13,Mrps18a,Mrpl14,Mrpl12,Mrps23,Chchd1,Mrpl52,Mrps21
18_Member	Reactome Gene Sets	R-RNO-5368287	Mitochondrial translation	-6.51503	-4.24765	24/76	64360,287126,287635,289143,289469,290632,292758,293666,293754,294230,296551,296995,297372,297459,297727,299628,299938,301249,301250,303746,360594,361005,361037,689432	Mrpl23,Mrps34,Mrpl27,Mrps14,Mrps18c,Mrpl34,Mrps12,mrpl11,Mrpl16,Mrps18b,Mrpl41,Mrps33,Mrpl19,Mrps25,Mrps35,Mrpl54,Mrpl13,Mrps18a,Mrpl14,Mrpl12,Mrps23,Chchd1,Mrpl52,Mrps21
18_Member	GO Biological Processes	GO:0140053	mitochondrial gene expression	-2.42303	-0.887553	15/69	63864,64360,287126,289143,293754,294230,294515,297727,301254,303746,309441,361005,361037,363172,691431	Hsd17b10,Mrpl23,Mrps34,Mrps14,Mrpl16,Mrps18b,Foxo3,Mrps35,Aars2,Mrpl12,Twnk,Chchd1,Mrpl52,Lars2,Slc25a33
18_Member	GO Biological Processes	GO:0032543	mitochondrial translation	-2.30349	-0.809843	10/39	64360,287126,289143,293754,294230,297727,301254,361005,361037,363172	Mrpl23,Mrps34,Mrps14,Mrpl16,Mrps18b,Mrps35,Aars2,Chchd1,Mrpl52,Lars2
19_Summary	GO Biological Processes	GO:0007005	mitochondrion organization	-6.71987	-4.41589	80/437	25298,25344,25392,25400,25488,29414,29452,29507,29884,50658,50686,63864,64204,64464,64476,79238,79563,81647,83462,83516,89786,89843,114114,117287,170465,171116,245965,252928,287095,287738,288088,288584,289586,291103,291660,293130,293453,293652,293938,293991,294964,295923,296587,296658,297436,297990,298081,299310,299341,299954,301123,301124,301427,309243,309957,312195,313977,315167,360796,361385,3…	Cck,Phb1,Atp5if1,Camk2a,Ndufa5,Akt3,Epas1,Cox7a2,Bok,Mapk9,Gsk3a,Hsd17b10,Plec,Timm10,Mfn2,Hmgcl,Grpel1,Atf2,Dynlt1,Ppargc1a,Cox17,Cxadr,Dnm1l,Park7,Acaa2,Opa1,Atp5f1d,Timm13,Zfp13,Higd1b,Ndufb4,Fis1,Spata18,Uqcrfs1,Ndufa2,Ndufc2,Ndufab1,Ndufs8,Bloc1s2,Ndufb8,Ndufb5,Ndufs3,Dnlz,Ndufa8,Chchd6,Ndufb6,Trmt10b,Ndufb11,Coa8,Ndufb9,Ndufa11,Micos13,Ndufb3,Vps13a,Mef2a,Nrf1,Lpin1,Ndufa6,Rcc1l,Ndufb7,Uqcc…
19_Member	GO Biological Processes	GO:0007005	mitochondrion organization	-6.71987	-4.41589	80/437	25298,25344,25392,25400,25488,29414,29452,29507,29884,50658,50686,63864,64204,64464,64476,79238,79563,81647,83462,83516,89786,89843,114114,117287,170465,171116,245965,252928,287095,287738,288088,288584,289586,291103,291660,293130,293453,293652,293938,293991,294964,295923,296587,296658,297436,297990,298081,299310,299341,299954,301123,301124,301427,309243,309957,312195,313977,315167,360796,361385,3…	Cck,Phb1,Atp5if1,Camk2a,Ndufa5,Akt3,Epas1,Cox7a2,Bok,Mapk9,Gsk3a,Hsd17b10,Plec,Timm10,Mfn2,Hmgcl,Grpel1,Atf2,Dynlt1,Ppargc1a,Cox17,Cxadr,Dnm1l,Park7,Acaa2,Opa1,Atp5f1d,Timm13,Zfp13,Higd1b,Ndufb4,Fis1,Spata18,Uqcrfs1,Ndufa2,Ndufc2,Ndufab1,Ndufs8,Bloc1s2,Ndufb8,Ndufb5,Ndufs3,Dnlz,Ndufa8,Chchd6,Ndufb6,Trmt10b,Ndufb11,Coa8,Ndufb9,Ndufa11,Micos13,Ndufb3,Vps13a,Mef2a,Nrf1,Lpin1,Ndufa6,Rcc1l,Ndufb7,Uqcc…
19_Member	GO Biological Processes	GO:0006839	mitochondrial transport	-4.73851	-2.70594	33/150	25392,25400,29192,29884,50658,50686,64464,64476,79563,81647,83462,140608,170465,171432,192241,245958,245965,252928,287095,288584,293938,296587,298081,300677,361074,366854,500566,641434,679907,679944,685620,100362572,100911483	Atp5if1,Camk2a,Psen1,Bok,Mapk9,Gsk3a,Timm10,Mfn2,Grpel1,Atf2,Dynlt1,Atp5me,Acaa2,Tmem14c,Atp5po,Atp5f1e,Atp5f1d,Timm13,Zfp13,Fis1,Bloc1s2,Dnlz,Trmt10b,Atp5mg,Slc25a30,Fbxo7,Stpg1,Atp5pd,Pam16,Alkbh7,Tomm7,Mpv17l,Ndufa13
19_Member	GO Biological Processes	GO:0007006	mitochondrial membrane organization	-3.06192	-1.34421	22/105	25392,25400,29884,50686,64464,64476,81647,83462,170465,171116,252928,287095,293938,297436,298081,301124,360796,500566,679944,690344,100362572,100911483	Atp5if1,Camk2a,Bok,Gsk3a,Timm10,Mfn2,Atf2,Dynlt1,Acaa2,Opa1,Timm13,Zfp13,Bloc1s2,Chchd6,Trmt10b,Micos13,Rcc1l,Stpg1,Alkbh7,Uqcc3,Mpv17l,Ndufa13
20_Summary	GO Biological Processes	GO:0098660	inorganic ion transmembrane transport	-6.67421	-4.37498	105/624	24239,24409,24922,25187,25282,25349,25390,25451,25456,25470,25550,25560,29192,29233,29464,29595,29600,29682,29709,29710,29716,29718,29738,29754,29757,50672,54234,54322,56759,56827,58942,60444,64358,65199,66016,66022,79211,79213,80773,81574,81672,83731,84355,84360,84484,84550,94170,113918,114032,114245,114506,114630,114862,116455,116721,117101,140447,140448,140608,140675,140724,140725,170848,17111…	Cacna1c,Grin2a,Gabrb3,Htr2c,Cox6a1,Scn2b,Atp1b3,Gabrb2,Glrb,Kcna5,Slc1a1,Abcc9,Psen1,Clcn7,Slc6a6,Htr2a,Atp2b4,Kcnq3,Gabrg2,Scn8a,Cacna1d,Kcnj10,Kcnab2,Atp5mc1,Atp6v0a1,Ednrb,Cacna1e,Cox6c,Rnase4,Cacna1i,Cacnb4,Kcnt1,Kcna6,Kcnip3,Kcnmb4,Kcns2,Gabrg3,Slc6a11,Cyb5b,Scn1a,Grm7,Kcnma1,Atox1,Clcn3,Slc4a4,Slc24a2,Atp6v0e1,Slc6a20,Kcnh4,Hcn3,Ankh,Atp5mc3,Cacna1h,Atp6v0a2,Abcc5,Kcnc3,Slc8a2,Slc8a3,Atp5me…
20_Member	GO Biological Processes	GO:0098660	inorganic ion transmembrane transport	-6.67421	-4.37498	105/624	24239,24409,24922,25187,25282,25349,25390,25451,25456,25470,25550,25560,29192,29233,29464,29595,29600,29682,29709,29710,29716,29718,29738,29754,29757,50672,54234,54322,56759,56827,58942,60444,64358,65199,66016,66022,79211,79213,80773,81574,81672,83731,84355,84360,84484,84550,94170,113918,114032,114245,114506,114630,114862,116455,116721,117101,140447,140448,140608,140675,140724,140725,170848,17111…	Cacna1c,Grin2a,Gabrb3,Htr2c,Cox6a1,Scn2b,Atp1b3,Gabrb2,Glrb,Kcna5,Slc1a1,Abcc9,Psen1,Clcn7,Slc6a6,Htr2a,Atp2b4,Kcnq3,Gabrg2,Scn8a,Cacna1d,Kcnj10,Kcnab2,Atp5mc1,Atp6v0a1,Ednrb,Cacna1e,Cox6c,Rnase4,Cacna1i,Cacnb4,Kcnt1,Kcna6,Kcnip3,Kcnmb4,Kcns2,Gabrg3,Slc6a11,Cyb5b,Scn1a,Grm7,Kcnma1,Atox1,Clcn3,Slc4a4,Slc24a2,Atp6v0e1,Slc6a20,Kcnh4,Hcn3,Ankh,Atp5mc3,Cacna1h,Atp6v0a2,Abcc5,Kcnc3,Slc8a2,Slc8a3,Atp5me…
20_Member	GO Biological Processes	GO:0098662	inorganic cation transmembrane transport	-5.00654	-2.94675	90/559	24239,24409,25187,25282,25349,25390,25470,25550,25560,29192,29464,29595,29600,29682,29710,29716,29718,29738,29754,29757,50672,54234,54322,56759,56827,58942,60444,64358,65199,66016,66022,79213,80773,81574,81672,83731,84355,84360,84484,84550,94170,113918,114032,114245,114630,114862,116455,116721,117101,140447,140448,140608,140724,140725,170848,171116,171335,192241,245958,245965,252934,257648,259243…	Cacna1c,Grin2a,Htr2c,Cox6a1,Scn2b,Atp1b3,Kcna5,Slc1a1,Abcc9,Psen1,Slc6a6,Htr2a,Atp2b4,Kcnq3,Scn8a,Cacna1d,Kcnj10,Kcnab2,Atp5mc1,Atp6v0a1,Ednrb,Cacna1e,Cox6c,Rnase4,Cacna1i,Cacnb4,Kcnt1,Kcna6,Kcnip3,Kcnmb4,Kcns2,Slc6a11,Cyb5b,Scn1a,Grm7,Kcnma1,Atox1,Clcn3,Slc4a4,Slc24a2,Atp6v0e1,Slc6a20,Kcnh4,Hcn3,Atp5mc3,Cacna1h,Atp6v0a2,Abcc5,Kcnc3,Slc8a2,Slc8a3,Atp5me,Cacng3,Cacng4,Kcnq2,Opa1,Cox8a,Atp5po,Atp5f…
20_Member	GO Biological Processes	GO:0098655	cation transmembrane transport	-4.76232	-2.72461	98/630	24239,24409,25041,25187,25282,25349,25390,25470,25550,25560,29192,29464,29595,29600,29682,29710,29716,29718,29738,29754,29757,50672,54234,54322,56759,56827,58942,60444,64358,64554,65199,66016,66022,79213,80773,81574,81672,83731,84355,84360,84484,84550,94170,113918,114032,114245,114630,114862,116455,116721,117101,140447,140448,140608,140724,140725,170848,171116,171335,192241,245958,245965,252934,2…	Cacna1c,Grin2a,P2rx6,Htr2c,Cox6a1,Scn2b,Atp1b3,Kcna5,Slc1a1,Abcc9,Psen1,Slc6a6,Htr2a,Atp2b4,Kcnq3,Scn8a,Cacna1d,Kcnj10,Kcnab2,Atp5mc1,Atp6v0a1,Ednrb,Cacna1e,Cox6c,Rnase4,Cacna1i,Cacnb4,Kcnt1,Kcna6,Slc7a2,Kcnip3,Kcnmb4,Kcns2,Slc6a11,Cyb5b,Scn1a,Grm7,Kcnma1,Atox1,Clcn3,Slc4a4,Slc24a2,Atp6v0e1,Slc6a20,Kcnh4,Hcn3,Atp5mc3,Cacna1h,Atp6v0a2,Abcc5,Kcnc3,Slc8a2,Slc8a3,Atp5me,Cacng3,Cacng4,Kcnq2,Opa1,Cox8a…
20_Member	GO Biological Processes	GO:1902600	proton transmembrane transport	-3.35894	-1.58306	25/120	25282,29754,29757,54322,56759,80773,84360,94170,114630,116455,140608,171335,192241,245958,245965,252934,291103,295645,296981,298451,300677,311651,362837,641434,100360100	Cox6a1,Atp5mc1,Atp6v0a1,Cox6c,Rnase4,Cyb5b,Clcn3,Atp6v0e1,Atp5mc3,Atp6v0a2,Atp5me,Cox8a,Atp5po,Atp5f1e,Atp5f1d,Cox5a,Uqcrfs1,Slc4a10,Atp6v0a4,Atp6v0b,Atp5mg,Slc9a8,Ndufs7,Atp5pd,Taf3
