# Supplementary material for: Interaction between maternal immune activation and peripubertal stress in rats: impact on cocaine addiction-like behaviour, morphofunctional brain parameters and striatal transcriptome
Source: Transl Psychiatry. 2023 Mar 8;13:84. doi: 10.1038/s41398-023-02378-6 (PMC9995324; doi:10.1038/s41398-023-02378-6)
Supplement: Supplementary file 6 — Supplemental Table 7 [file 41398_2023_2378_MOESM6_ESM.xlsx]

## Sheet: Enrichment
GroupID	Category	Term	Description	LogP	Log(q-value)	InTerm_InList	Genes	Symbols
1_Summary	GO Biological Processes	GO:0035082	axoneme assembly	-6.33984	-2.07769	6/83	116557,171339,292165,308594,314416,100359753,293860,498278,291853,304984,25724,25626,114592,691531	Foxj1,Dnah1,Dnai3,Odad1,Ak7,Dnaaf3,Flna,Cfap126,Drc7,Cfap45,Itgb4,Krt8,Aurkb,Rps28
1_Member	GO Biological Processes	GO:0035082	axoneme assembly	-6.33984	-2.07769	6/83	116557,171339,292165,308594,314416,100359753	Foxj1,Dnah1,Dnai3,Odad1,Ak7,Dnaaf3
1_Member	GO Biological Processes	GO:0001578	microtubule bundle formation	-5.48352	-1.56272	6/116	116557,171339,292165,308594,314416,100359753	Foxj1,Dnah1,Dnai3,Odad1,Ak7,Dnaaf3
1_Member	GO Biological Processes	GO:0070286	axonemal dynein complex assembly	-5.2228	-1.56272	4/34	171339,292165,308594,100359753	Dnah1,Dnai3,Odad1,Dnaaf3
1_Member	GO Biological Processes	GO:0044782	cilium organization	-4.66667	-1.18268	8/334	116557,171339,292165,293860,308594,314416,498278,100359753	Foxj1,Dnah1,Dnai3,Flna,Odad1,Ak7,Cfap126,Dnaaf3
1_Member	GO Biological Processes	GO:0003341	cilium movement	-4.50476	-1.12946	6/172	171339,291853,292165,304984,308594,314416	Dnah1,Drc7,Dnai3,Cfap45,Odad1,Ak7
1_Member	GO Biological Processes	GO:0120031	plasma membrane bounded cell projection assembly	-4.14335	-0.922602	8/396	25724,116557,171339,292165,293860,308594,314416,100359753	Itgb4,Foxj1,Dnah1,Dnai3,Flna,Odad1,Ak7,Dnaaf3
1_Member	GO Biological Processes	GO:0060271	cilium assembly	-4.06431	-0.882767	7/300	116557,171339,292165,293860,308594,314416,100359753	Foxj1,Dnah1,Dnai3,Flna,Odad1,Ak7,Dnaaf3
1_Member	GO Biological Processes	GO:0030031	cell projection assembly	-4.03097	-0.882767	8/411	25724,116557,171339,292165,293860,308594,314416,100359753	Itgb4,Foxj1,Dnah1,Dnai3,Flna,Odad1,Ak7,Dnaaf3
1_Member	GO Biological Processes	GO:0070925	organelle assembly	-3.67742	-0.591369	10/727	25626,114592,116557,171339,292165,293860,308594,314416,691531,100359753	Krt8,Aurkb,Foxj1,Dnah1,Dnai3,Flna,Odad1,Ak7,Rps28,Dnaaf3
1_Member	GO Biological Processes	GO:0007017	microtubule-based process	-3.4509	-0.392882	10/776	114592,116557,171339,291853,292165,293860,304984,308594,314416,100359753	Aurkb,Foxj1,Dnah1,Drc7,Dnai3,Flna,Cfap45,Odad1,Ak7,Dnaaf3
1_Member	GO Biological Processes	GO:0000226	microtubule cytoskeleton organization	-3.35991	-0.32822	8/516	114592,116557,171339,292165,293860,308594,314416,100359753	Aurkb,Foxj1,Dnah1,Dnai3,Flna,Odad1,Ak7,Dnaaf3
1_Member	GO Biological Processes	GO:0003351	epithelial cilium movement involved in extracellular fluid movement	-3.33272	-0.325846	3/43	171339,304984,314416	Dnah1,Cfap45,Ak7
1_Member	GO Biological Processes	GO:0006858	extracellular transport	-3.24606	-0.284948	3/46	171339,304984,314416	Dnah1,Cfap45,Ak7
1_Member	GO Biological Processes	GO:0060294	cilium movement involved in cell motility	-2.95581	-0.0594457	4/129	171339,291853,292165,304984	Dnah1,Drc7,Dnai3,Cfap45
1_Member	GO Biological Processes	GO:0044458	motile cilium assembly	-2.95104	-0.0594457	3/58	116557,171339,100359753	Foxj1,Dnah1,Dnaaf3
1_Member	GO Biological Processes	GO:0001539	cilium or flagellum-dependent cell motility	-2.85919	-0.0594457	4/137	171339,291853,292165,304984	Dnah1,Drc7,Dnai3,Cfap45
1_Member	GO Biological Processes	GO:0060285	cilium-dependent cell motility	-2.85919	-0.0594457	4/137	171339,291853,292165,304984	Dnah1,Drc7,Dnai3,Cfap45
1_Member	GO Biological Processes	GO:0007018	microtubule-based movement	-2.73441	0	6/368	171339,291853,292165,304984,308594,314416	Dnah1,Drc7,Dnai3,Cfap45,Odad1,Ak7
1_Member	GO Biological Processes	GO:0030317	flagellated sperm motility	-2.03945	0	3/122	171339,291853,304984	Dnah1,Drc7,Cfap45
1_Member	GO Biological Processes	GO:0097722	sperm motility	-2.03945	0	3/122	171339,291853,304984	Dnah1,Drc7,Cfap45
2_Summary	GO Biological Processes	GO:0031644	regulation of nervous system process	-5.28005	-1.56272	7/194	24179,25298,50654,81005,81526,266777,498922,312382	Agt,Cck,Ctss,Nptxr,Ccn3,Nptx1,Cbln1,Abcg2
2_Member	GO Biological Processes	GO:0031644	regulation of nervous system process	-5.28005	-1.56272	7/194	24179,25298,50654,81005,81526,266777,498922	Agt,Cck,Ctss,Nptxr,Ccn3,Nptx1,Cbln1
2_Member	GO Biological Processes	GO:0051930	regulation of sensory perception of pain	-2.88746	-0.0594457	3/61	25298,50654,81526	Cck,Ctss,Ccn3
2_Member	GO Biological Processes	GO:0051931	regulation of sensory perception	-2.86701	-0.0594457	3/62	25298,50654,81526	Cck,Ctss,Ccn3
2_Member	GO Biological Processes	GO:0044057	regulation of system process	-2.67997	0	8/658	24179,25298,50654,81005,81526,266777,312382,498922	Agt,Cck,Ctss,Nptxr,Ccn3,Nptx1,Abcg2,Cbln1
3_Summary	GO Biological Processes	GO:0014002	astrocyte development	-4.97968	-1.41651	4/39	24179,81818,117038,298566,25724,25298,25348,56820,93667,360243,170512,312382,114592	Agt,Vim,Mt3,C1qa,Itgb4,Cck,Rps29,Ramp3,Olfm1,Top2a,Ifi27,Abcg2,Aurkb
3_Member	GO Biological Processes	GO:0014002	astrocyte development	-4.97968	-1.41651	4/39	24179,81818,117038,298566	Agt,Vim,Mt3,C1qa
3_Member	GO Biological Processes	GO:0048708	astrocyte differentiation	-4.14729	-0.922602	4/63	24179,81818,117038,298566	Agt,Vim,Mt3,C1qa
3_Member	GO Biological Processes	GO:0021782	glial cell development	-3.93371	-0.817693	5/136	24179,25724,81818,117038,298566	Agt,Itgb4,Vim,Mt3,C1qa
3_Member	GO Biological Processes	GO:0010001	glial cell differentiation	-2.88095	-0.0594457	5/231	24179,25724,81818,117038,298566	Agt,Itgb4,Vim,Mt3,C1qa
3_Member	GO Biological Processes	GO:0010942	positive regulation of cell death	-2.49522	0	8/705	24179,25298,25348,56820,93667,117038,298566,360243	Agt,Cck,Rps29,Ramp3,Olfm1,Mt3,C1qa,Top2a
3_Member	GO Biological Processes	GO:0007565	female pregnancy	-2.47757	0	5/286	24179,25724,81818,170512,312382	Agt,Itgb4,Vim,Ifi27,Abcg2
3_Member	GO Biological Processes	GO:0042063	gliogenesis	-2.45185	0	5/290	24179,25724,81818,117038,298566	Agt,Itgb4,Vim,Mt3,C1qa
3_Member	GO Biological Processes	GO:0044706	multi-multicellular organism process	-2.25462	0	5/323	24179,25724,81818,170512,312382	Agt,Itgb4,Vim,Ifi27,Abcg2
3_Member	GO Biological Processes	GO:0007568	aging	-2.0426	0	6/511	24179,81818,114592,298566,312382,360243	Agt,Vim,Aurkb,C1qa,Abcg2,Top2a
4_Summary	GO Biological Processes	GO:0032355	response to estradiol	-4.48851	-1.12946	7/257	24179,24232,56820,81818,116557,170512,312382,50654,54278,117038,266734,293860,25298,25635	Agt,C3,Ramp3,Vim,Foxj1,Ifi27,Abcg2,Ctss,Nr4a2,Mt3,Npas4,Flna,Cck,Mc4r
4_Member	GO Biological Processes	GO:0032355	response to estradiol	-4.48851	-1.12946	7/257	24179,24232,56820,81818,116557,170512,312382	Agt,C3,Ramp3,Vim,Foxj1,Ifi27,Abcg2
4_Member	GO Biological Processes	GO:0032870	cellular response to hormone stimulus	-2.82466	-0.0419569	8/624	24179,50654,54278,56820,116557,117038,266734,312382	Agt,Ctss,Nr4a2,Ramp3,Foxj1,Mt3,Npas4,Abcg2
4_Member	GO Biological Processes	GO:0034764	positive regulation of transmembrane transport	-2.6342	0	5/263	24179,24232,50654,56820,293860	Agt,C3,Ctss,Ramp3,Flna
4_Member	GO Biological Processes	GO:1904064	positive regulation of cation transmembrane transport	-2.4465	0	4/178	24179,50654,56820,293860	Agt,Ctss,Ramp3,Flna
4_Member	GO Biological Processes	GO:0034767	positive regulation of ion transmembrane transport	-2.27499	0	4/199	24179,50654,56820,293860	Agt,Ctss,Ramp3,Flna
4_Member	GO Biological Processes	GO:0043270	positive regulation of ion transport	-2.19422	0	5/334	24179,25298,50654,56820,293860	Agt,Cck,Ctss,Ramp3,Flna
4_Member	GO Biological Processes	GO:1901652	response to peptide	-2.17844	0	7/632	24179,25635,54278,56820,81818,116557,312382	Agt,Mc4r,Nr4a2,Ramp3,Vim,Foxj1,Abcg2
5_Summary	GO Biological Processes	GO:0099150	regulation of postsynaptic specialization assembly	-4.41157	-1.10367	3/19	81005,266777,498922,293860,24179,291388	Nptxr,Nptx1,Cbln1,Flna,Agt,Cbln2
5_Member	GO Biological Processes	GO:0099150	regulation of postsynaptic specialization assembly	-4.41157	-1.10367	3/19	81005,266777,498922	Nptxr,Nptx1,Cbln1
5_Member	GO Biological Processes	GO:1902414	protein localization to cell junction	-2.3266	0	3/96	81005,266777,293860	Nptxr,Nptx1,Flna
5_Member	GO Biological Processes	GO:1901888	regulation of cell junction assembly	-2.06976	0	4/228	24179,266777,291388,498922	Agt,Nptx1,Cbln2,Cbln1
5_Member	GO Biological Processes	GO:0051963	regulation of synapse assembly	-2.03945	0	3/122	266777,291388,498922	Nptx1,Cbln2,Cbln1
5_Member	GO Biological Processes	GO:1901890	positive regulation of cell junction assembly	-2.00138	0	3/126	24179,291388,498922	Agt,Cbln2,Cbln1
6_Summary	GO Biological Processes	GO:0042551	neuron maturation	-3.27426	-0.290873	3/45	24232,54278,298566,266734,291388,293860,498922,25724	C3,Nr4a2,C1qa,Npas4,Cbln2,Flna,Cbln1,Itgb4
6_Member	GO Biological Processes	GO:0042551	neuron maturation	-3.27426	-0.290873	3/45	24232,54278,298566	C3,Nr4a2,C1qa
6_Member	GO Biological Processes	GO:0050808	synapse organization	-2.97556	-0.0594457	6/330	24232,266734,291388,293860,298566,498922	C3,Npas4,Cbln2,Flna,C1qa,Cbln1
6_Member	GO Biological Processes	GO:0034330	cell junction organization	-2.5904	0	7/531	24232,25724,266734,291388,293860,298566,498922	C3,Itgb4,Npas4,Cbln2,Flna,C1qa,Cbln1
7_Summary	Reactome Gene Sets	R-RNO-500792	GPCR ligand binding	-2.88303	-0.0594457	6/344	24179,24232,25298,25635,56820,685451,25041,25305,293860	Agt,C3,Cck,Mc4r,Ramp3,Gng13,P2rx6,Cort,Flna
7_Member	Reactome Gene Sets	R-RNO-500792	GPCR ligand binding	-2.88303	-0.0594457	6/344	24179,24232,25298,25635,56820,685451	Agt,C3,Cck,Mc4r,Ramp3,Gng13
7_Member	KEGG Pathway	rno04080	Neuroactive ligand-receptor interaction	-2.69325	0	6/375	24179,24232,25041,25298,25305,25635	Agt,C3,P2rx6,Cck,Cort,Mc4r
7_Member	Reactome Gene Sets	R-RNO-375276	Peptide ligand-binding receptors	-2.67318	0	4/154	24179,24232,25298,25635	Agt,C3,Cck,Mc4r
7_Member	GO Biological Processes	GO:0050795	regulation of behavior	-2.22989	0	3/104	25298,25305,25635	Cck,Cort,Mc4r
7_Member	GO Biological Processes	GO:0007631	feeding behavior	-2.1626	0	3/110	24179,25298,25635	Agt,Cck,Mc4r
7_Member	GO Biological Processes	GO:0007188	adenylate cyclase-modulating G protein-coupled receptor signaling pathway	-2.14382	0	4/217	25305,25635,56820,293860	Cort,Mc4r,Ramp3,Flna
7_Member	Reactome Gene Sets	R-RNO-372790	Signaling by GPCR	-2.06647	0	6/505	24179,24232,25298,25635,56820,685451	Agt,C3,Cck,Mc4r,Ramp3,Gng13
8_Summary	GO Biological Processes	GO:0042391	regulation of membrane potential	-2.81274	-0.0419569	7/485	24179,25041,25298,116638,266734,293860,498922,54278	Agt,P2rx6,Cck,Slc17a7,Npas4,Flna,Cbln1,Nr4a2
8_Member	GO Biological Processes	GO:0042391	regulation of membrane potential	-2.81274	-0.0419569	7/485	24179,25041,25298,116638,266734,293860,498922	Agt,P2rx6,Cck,Slc17a7,Npas4,Flna,Cbln1
8_Member	GO Biological Processes	GO:0060079	excitatory postsynaptic potential	-2.75126	0	3/68	25041,116638,266734	P2rx6,Slc17a7,Npas4
8_Member	GO Biological Processes	GO:0099565	chemical synaptic transmission, postsynaptic	-2.64601	0	3/74	25041,116638,266734	P2rx6,Slc17a7,Npas4
8_Member	GO Biological Processes	GO:0060078	regulation of postsynaptic membrane potential	-2.17353	0	3/109	25041,116638,266734	P2rx6,Slc17a7,Npas4
8_Member	GO Biological Processes	GO:0007611	learning or memory	-2.14658	0	5/343	24179,25298,54278,116638,266734	Agt,Cck,Nr4a2,Slc17a7,Npas4
9_Summary	GO Biological Processes	GO:0010043	response to zinc ion	-2.71511	0	3/70	81818,117038,366568,24232,266777,298566,312382,117057	Vim,Mt3,Slc30a3,C3,Nptx1,C1qa,Abcg2,Myo1b
9_Member	GO Biological Processes	GO:0010043	response to zinc ion	-2.71511	0	3/70	81818,117038,366568	Vim,Mt3,Slc30a3
9_Member	GO Biological Processes	GO:0010038	response to metal ion	-2.62264	0	7/524	24232,81818,117038,266777,298566,312382,366568	C3,Vim,Mt3,Nptx1,C1qa,Abcg2,Slc30a3
9_Member	GO Biological Processes	GO:0000041	transition metal ion transport	-2.1626	0	3/110	117038,117057,366568	Mt3,Myo1b,Slc30a3
10_Summary	GO Biological Processes	GO:0010977	negative regulation of neuron projection development	-2.53648	0	4/168	81818,113912,117038,293860,114592,292165,360243,498922,311562,24179,81526,93667	Vim,Rtn4r,Mt3,Flna,Aurkb,Dnai3,Top2a,Cbln1,Necab3,Agt,Ccn3,Olfm1
10_Member	GO Biological Processes	GO:0010977	negative regulation of neuron projection development	-2.53648	0	4/168	81818,113912,117038,293860	Vim,Rtn4r,Mt3,Flna
10_Member	GO Biological Processes	GO:0051129	negative regulation of cellular component organization	-2.43965	0	8/720	81818,113912,114592,117038,292165,293860,360243,498922	Vim,Rtn4r,Aurkb,Mt3,Dnai3,Flna,Top2a,Cbln1
10_Member	WikiPathways	WP2433	Spinal cord injury	-2.28933	0	3/99	81818,113912,311562	Vim,Rtn4r,Necab3
10_Member	GO Biological Processes	GO:0030308	negative regulation of cell growth	-2.23721	0	4/204	24179,81526,113912,117038	Agt,Ccn3,Rtn4r,Mt3
10_Member	GO Biological Processes	GO:0031345	negative regulation of cell projection organization	-2.10289	0	4/223	81818,113912,117038,293860	Vim,Rtn4r,Mt3,Flna
10_Member	GO Biological Processes	GO:0030516	regulation of axon extension	-2.07894	0	3/118	93667,113912,117038	Olfm1,Rtn4r,Mt3
11_Summary	GO Biological Processes	GO:0002181	cytoplasmic translation	-2.46071	0	3/86	25348,124440,691531,24232,298566	Rps29,Rpl41,Rps28,C3,C1qa
11_Member	GO Biological Processes	GO:0002181	cytoplasmic translation	-2.46071	0	3/86	25348,124440,691531	Rps29,Rpl41,Rps28
11_Member	KEGG Pathway	rno05171	Coronavirus disease - COVID-19	-2.28863	0	5/317	24232,25348,124440,298566,691531	C3,Rps29,Rpl41,C1qa,Rps28
11_Member	WikiPathways	WP30	Cytoplasmic ribosomal proteins	-2.21839	0	3/105	25348,124440,691531	Rps29,Rpl41,Rps28
12_Summary	GO Biological Processes	GO:0001656	metanephros development	-2.41876	0	3/89	50654,116557,289486,24179	Ctss,Foxj1,Fras1,Agt
12_Member	GO Biological Processes	GO:0001656	metanephros development	-2.41876	0	3/89	50654,116557,289486	Ctss,Foxj1,Fras1
12_Member	GO Biological Processes	GO:0060993	kidney morphogenesis	-2.3266	0	3/96	24179,116557,289486	Agt,Foxj1,Fras1
13_Summary	GO Biological Processes	GO:0009141	nucleoside triphosphate metabolic process	-2.40512	0	3/90	245958,303179,314416	Atp5f1e,Guk1,Ak7
13_Member	GO Biological Processes	GO:0009141	nucleoside triphosphate metabolic process	-2.40512	0	3/90	245958,303179,314416	Atp5f1e,Guk1,Ak7
14_Summary	GO Biological Processes	GO:0032989	cellular component morphogenesis	-2.13881	0	7/643	25298,25626,25724,54278,83834,113912,266777	Cck,Krt8,Itgb4,Nr4a2,Nrn1,Rtn4r,Nptx1
14_Member	GO Biological Processes	GO:0032989	cellular component morphogenesis	-2.13881	0	7/643	25298,25626,25724,54278,83834,113912,266777	Cck,Krt8,Itgb4,Nr4a2,Nrn1,Rtn4r,Nptx1
