# Supplementary material for: Interaction between maternal immune activation and peripubertal stress in rats: impact on cocaine addiction-like behaviour, morphofunctional brain parameters and striatal transcriptome
Source: Transl Psychiatry. 2023 Mar 8;13:84. doi: 10.1038/s41398-023-02378-6 (PMC9995324; doi:10.1038/s41398-023-02378-6)
Supplement: Supplementary file 7 — Supplemental Table 8 [file 41398_2023_2378_MOESM7_ESM.xlsx]

## Sheet: Enrichment
GroupID	Category	Term	Description	LogP	Log(q-value)	InTerm_InList	Genes	Symbols
1_Summary	GO Biological Processes	GO:0035082	axoneme assembly	-6.68313	-2.42099	4/83	171339,308594,314416,361818,498278,25626,114592,304984	Dnah1,Odad1,Ak7,Rsph1,Cfap126,Krt8,Aurkb,Cfap45
1_Member	GO Biological Processes	GO:0035082	axoneme assembly	-6.68313	-2.42099	4/83	171339,308594,314416,361818	Dnah1,Odad1,Ak7,Rsph1
1_Member	GO Biological Processes	GO:0001578	microtubule bundle formation	-6.09761	-2.13649	4/116	171339,308594,314416,361818	Dnah1,Odad1,Ak7,Rsph1
1_Member	GO Biological Processes	GO:0044782	cilium organization	-5.80484	-2.01982	5/334	171339,308594,314416,361818,498278	Dnah1,Odad1,Ak7,Rsph1,Cfap126
1_Member	GO Biological Processes	GO:0070925	organelle assembly	-5.48031	-1.99758	6/727	25626,114592,171339,308594,314416,361818	Krt8,Aurkb,Dnah1,Odad1,Ak7,Rsph1
1_Member	GO Biological Processes	GO:0007017	microtubule-based process	-5.3161	-1.95705	6/776	114592,171339,304984,308594,314416,361818	Aurkb,Dnah1,Cfap45,Odad1,Ak7,Rsph1
1_Member	GO Biological Processes	GO:0000226	microtubule cytoskeleton organization	-4.88192	-1.57402	5/516	114592,171339,308594,314416,361818	Aurkb,Dnah1,Odad1,Ak7,Rsph1
1_Member	GO Biological Processes	GO:0060271	cilium assembly	-4.46177	-1.19963	4/300	171339,308594,314416,361818	Dnah1,Odad1,Ak7,Rsph1
1_Member	GO Biological Processes	GO:0120031	plasma membrane bounded cell projection assembly	-3.99244	-0.809478	4/396	171339,308594,314416,361818	Dnah1,Odad1,Ak7,Rsph1
1_Member	GO Biological Processes	GO:0030031	cell projection assembly	-3.92997	-0.781773	4/411	171339,308594,314416,361818	Dnah1,Odad1,Ak7,Rsph1
1_Member	GO Biological Processes	GO:0007283	spermatogenesis	-2.15931	0	3/611	171339,314416,361818	Dnah1,Ak7,Rsph1
1_Member	GO Biological Processes	GO:0048232	male gamete generation	-2.11869	0	3/632	171339,314416,361818	Dnah1,Ak7,Rsph1
2_Summary	GO Biological Processes	GO:0003351	epithelial cilium movement involved in extracellular fluid movement	-5.5521	-1.99758	3/43	171339,304984,314416,308594	Dnah1,Cfap45,Ak7,Odad1
2_Member	GO Biological Processes	GO:0003351	epithelial cilium movement involved in extracellular fluid movement	-5.5521	-1.99758	3/43	171339,304984,314416	Dnah1,Cfap45,Ak7
2_Member	GO Biological Processes	GO:0006858	extracellular transport	-5.46267	-1.99758	3/46	171339,304984,314416	Dnah1,Cfap45,Ak7
2_Member	GO Biological Processes	GO:0003341	cilium movement	-5.41463	-1.99758	4/172	171339,304984,308594,314416	Dnah1,Cfap45,Odad1,Ak7
2_Member	GO Biological Processes	GO:0007018	microtubule-based movement	-4.11593	-0.895178	4/368	171339,304984,308594,314416	Dnah1,Cfap45,Odad1,Ak7
2_Member	GO Biological Processes	GO:0099111	microtubule-based transport	-3.56369	-0.447674	3/198	171339,304984,314416	Dnah1,Cfap45,Ak7
